# Supplementary material for: Phytosterol accumulation results in ventricular arrhythmia, impaired cardiac function and death in mice
Source: Sci Rep. 2021 Aug 31;11:17449. doi: 10.1038/s41598-021-96936-x (PMC8408133; doi:10.1038/s41598-021-96936-x)
Supplement: Supplementary file 2 — Supplementary Information 2. [file 41598_2021_96936_MOESM2_ESM.xlsx]

## Sheet: DKO_v_DKO_Ezetimibe.DEseq2
Supplemental Table 1. Identification of differentially expressed (DE) genes in DKO vehicle treated samples relative to DKO ezetimibe treated and TKO cardiac tissue samples. baseMean—The average of the normalized count values, dividing by size factors, taken over all samples. log2FoldChange–The effect size estimate. This value indicates how much the gene or transcript's expression seems to have ch…
	baseMean	log2FoldChange	lfcSE	stat	pvalue	padj
Reg3g	188.307	25.7398	3.39318	7.58576	3.30553e-14	1.05348e-12
Krt15	55.9271	23.8328	3.12063	7.63718	2.22033e-14	7.21148e-13
Gm20425	18.9342	23.0247	4.01244	5.73834	9.56107e-09	1.30534e-07
Cyp2a5	462.909	12.058	1.84347	6.54093	6.11385e-11	1.21266e-09
Bpifa1	3434.61	11.2572	2.31157	4.86993	1.1164e-06	9.90911e-06
Scgb1a1	2343.8	10.4831	2.59402	4.04125	5.31675e-05	0.000320088
Scgb3a2	415.184	10.0002	2.60646	3.83671	0.000124693	0.000683335
AU040972	41.8399	9.03763	2.04513	4.41909	9.91176e-06	7.09369e-05
Gm12481	39.8427	8.86626	2.66641	3.32517	0.000883642	0.00380258
Gabrp	26.7004	8.17218	2.37022	3.44786	0.000565046	0.00258356
Sult1d1	49.2556	8.13764	2.03751	3.99391	6.49924e-05	0.000383358
Ccdc153	24.4741	8.08714	2.64169	3.06135	0.00220344	0.00832597
Dnah5	34.9754	7.92721	1.96944	4.0251	5.695e-05	0.000340149
Scgb3a1	357.177	7.88414	1.55189	5.08036	3.76726e-07	3.75016e-06
Muc5b	91.6305	7.74714	1.84316	4.20318	2.63187e-05	0.000170258
Ltf	461.963	7.66214	1.37553	5.57031	2.54289e-08	3.20763e-07
Fga	63.7952	7.17179	1.3524	5.303	1.13912e-07	1.26138e-06
Gm26778	26.0043	7.11367	2.26722	3.13762	0.00170323	0.00667451
Tspan1	24.0159	6.96189	1.96714	3.53909	0.000401516	0.00191349
Cd177	13.3784	6.91522	1.16783	5.92141	3.19194e-09	4.79072e-08
Fgb	84.9494	6.86071	1.34649	5.09527	3.48237e-07	3.49041e-06
Gm48774	36.9559	6.82876	2.24012	3.04839	0.00230068	0.00864694
Saa2	6.47036	6.71512	1.54598	4.3436	1.40164e-05	9.65198e-05
Bpifb1	205.952	6.70711	1.47244	4.55509	5.23626e-06	4.0167e-05
Cyp2f2	768.805	6.59424	1.29932	5.07514	3.87221e-07	3.84338e-06
Apof	9.42425	6.37502	1.33445	4.77725	1.77709e-06	1.50905e-05
Asgr1	8.50074	6.36876	1.21071	5.26035	1.43781e-07	1.56161e-06
Apcs	5.09463	6.31672	1.62346	3.89089	9.98776e-05	0.000561213
Rsph4a	12.3377	6.3155	1.93081	3.2709	0.00107204	0.00448819
Chil3	54.8102	6.28872	0.951311	6.61059	3.82799e-11	7.8236e-10
Apoa5	20.8539	6.28835	1.57359	3.99618	6.43735e-05	0.000380256
Pigr	71.0894	6.28259	0.986508	6.36852	1.90865e-10	3.49155e-09
Mup18	7.85152	6.25033	1.53239	4.07882	4.52643e-05	0.000277671
Gm47408	10.983	6.22163	1.30723	4.75941	1.94161e-06	1.62775e-05
Mug2	9.42958	6.15381	1.51945	4.05003	5.12102e-05	0.000309859
Azgp1	19.086	6.14583	1.19599	5.13868	2.76668e-07	2.83863e-06
Foxj1	30.2058	6.11079	1.55704	3.92462	8.68684e-05	0.000496735
Saa4	5.49425	6.10028	1.59772	3.81812	0.000134474	0.00073104
Acsm1	6.92861	6.0137	1.20048	5.00943	5.4591e-07	5.24243e-06
Hpx	132.102	6.00816	1.00655	5.96908	2.38591e-09	3.64263e-08
Camp	4.42461	6.0009	1.57563	3.80857	0.000139772	0.000757019
Mak	5.01162	5.98382	1.4748	4.05736	4.96298e-05	0.000301819
Spp1	889.48	5.95045	0.723161	8.22839	1.89744e-16	7.78713e-15
Cyp2c70	5.13942	5.90766	1.51084	3.91019	9.22241e-05	0.000523399
Ambp	35.0807	5.9074	1.26401	4.67353	2.96061e-06	2.38498e-05
Drc1	7.67787	5.8602	1.59715	3.66916	0.000243345	0.00124336
Sprr1a	146.29	5.85992	0.830319	7.05743	1.69607e-12	4.31355e-11
Cyp2d10	8.69024	5.85627	1.38047	4.24222	2.21322e-05	0.000145953
Trem1	8.41201	5.85491	1.20567	4.85615	1.19691e-06	1.05594e-05
F2	25.4169	5.85155	1.24712	4.69207	2.70458e-06	2.19171e-05
Ces3a	22.3125	5.84791	1.48239	3.94493	7.98229e-05	0.000460319
Aoc1	7.77557	5.82749	1.51673	3.84214	0.000121965	0.000669825
Gm4841	1147.81	5.82524	1.02823	5.66531	1.46757e-08	1.93372e-07
Apoc4	12.7047	5.82427	1.13702	5.12238	3.01696e-07	3.0707e-06
Cxcr2	12.7608	5.78588	1.06998	5.40748	6.39172e-08	7.43284e-07
Cd300lf	42.415	5.73986	0.92012	6.23816	4.42734e-10	7.62706e-09
A2ml1	43.8439	5.72795	1.3137	4.36015	1.29971e-05	9.03553e-05
Cyp2a12	5.71874	5.71678	1.33465	4.28337	1.84088e-05	0.000123636
Gm5150	5.04356	5.70171	1.07744	5.2919	1.21055e-07	1.33108e-06
Il1rn	60.5957	5.68949	0.579679	9.81491	9.71254e-23	8.15253e-21
Saa3	187.849	5.6726	0.906989	6.25432	3.99248e-10	6.94242e-09
Ttc36	6.1147	5.65592	1.26734	4.46282	8.08894e-06	5.91574e-05
Fgg	57.4452	5.63665	1.24937	4.51158	6.43479e-06	4.84497e-05
Ces1c	27.9113	5.5706	1.40533	3.96392	7.37301e-05	0.000428821
C8a	10.1343	5.52328	1.51198	3.653	0.000259191	0.00131445
Gc	74.8952	5.48955	1.25754	4.3653	1.26946e-05	8.8463e-05
Spaca9	3.63315	5.47264	1.70083	3.21763	0.00129254	0.00528016
Wfdc2	200.924	5.45291	1.14365	4.768	1.86067e-06	1.56891e-05
Ttc29	4.58339	5.44937	1.71769	3.17249	0.00151138	0.00603517
Wfdc21	6.36696	5.42588	1.17739	4.60838	4.05811e-06	3.19095e-05
Stra6l	4.50252	5.42444	1.14659	4.73094	2.23479e-06	1.85071e-05
Akr1c6	9.49445	5.41866	1.39059	3.89667	9.75243e-05	0.0005492
AU022793	6.21827	5.4044	1.07149	5.04382	4.56332e-07	4.45776e-06
4930447F24Rik	2.69697	5.37278	1.46096	3.67756	0.000235478	0.00120801
Serpina10	5.06592	5.37186	1.57128	3.41878	0.000629034	0.00283294
Serpinf2	13.645	5.3709	1.28612	4.17606	2.96604e-05	0.00019006
Ugt2b36	4.74492	5.33993	1.48503	3.59584	0.000323347	0.0015877
Tctex1d4	6.63474	5.33259	1.44093	3.70079	0.000214926	0.0011135
C4bp	8.18295	5.30955	1.39123	3.81644	0.000135392	0.000735445
Ak7	12.2991	5.29951	1.33196	3.97874	6.92818e-05	0.000405959
Agr2	8.03556	5.29521	1.61408	3.28064	0.0010357	0.00435483
Alb	1130.21	5.2521	1.08463	4.84229	1.28351e-06	1.12649e-05
Gjb1	7.85478	5.24492	1.26033	4.16154	3.16106e-05	0.000200672
Il1a	3.82385	5.22404	1.16262	4.49336	7.01095e-06	5.22097e-05
Ccdc33	7.72918	5.16773	1.43117	3.61083	0.000305213	0.00151103
Uroc1	3.67565	5.14534	1.6559	3.10727	0.00188823	0.00729022
Aqp3	15.7864	5.12749	1.5061	3.40447	0.000662916	0.00296459
Cxcl2	12.3637	5.12121	0.79044	6.47894	9.23705e-11	1.78248e-09
Serpina1e	96.2119	5.09743	0.932318	5.46748	4.56485e-08	5.46737e-07
Il1b	30.1213	5.0734	0.745361	6.80663	9.99124e-12	2.26184e-10
Serpina1a	71.405	5.0692	1.20739	4.19846	2.68734e-05	0.000173516
Bhmt2	3.24884	5.06095	1.46218	3.46123	0.000537712	0.0024741
Mefv	11.4898	5.055	0.932716	5.41965	5.97156e-08	6.98806e-07
Ccl8	1113.56	5.044	0.388694	12.9768	1.65705e-38	7.19126e-36
Gas2l2	3.1934	5.04301	1.64478	3.06608	0.00216887	0.00821056
Tmprss2	9.70839	5.03184	1.42674	3.52681	0.0004206	0.0019965
Ehf	20.2425	5.02495	1.32724	3.78602	0.000153081	0.000820816
Plg	33.2595	5.01221	1.2648	3.96285	7.40618e-05	0.000430136
Hrg	9.87114	5.01165	1.42627	3.5138	0.00044174	0.00208376
Ugt2b34	5.55391	4.97044	1.39105	3.57316	0.000352692	0.0017112
Ugt3a2	3.28819	4.95866	1.38179	3.58858	0.000332481	0.00162473
Arg1	39.4258	4.95713	0.924305	5.36309	8.18113e-08	9.31197e-07
Apoc3	28.2966	4.94208	1.02171	4.83705	1.31781e-06	1.15561e-05
BC023105	498.217	4.93794	0.976873	5.05484	4.30743e-07	4.24028e-06
Cfap161	3.44667	4.92955	1.59248	3.09552	0.00196468	0.00754397
Clec4e	33.7696	4.9182	0.677076	7.26388	3.76133e-13	1.03396e-11
F12	6.65827	4.85266	1.44697	3.35366	0.000797509	0.00348176
Cyp2c29	4.5152	4.84994	1.57225	3.08471	0.00203753	0.00776958
Acod1	17.9475	4.83892	0.816853	5.92386	3.14467e-09	4.73022e-08
Kel	2.04178	4.83816	1.57474	3.07236	0.00212373	0.00805912
F830016B08Rik	2282.69	4.81245	0.955622	5.03594	4.75521e-07	4.6319e-06
Fabp1	56.8333	4.80348	1.20671	3.98064	6.87289e-05	0.000403279
Cyp2j5	5.02656	4.80328	1.53659	3.12593	0.00177246	0.0069073
Hbq1b	4.56981	4.78794	1.25339	3.81999	0.000133458	0.000726096
Fam151a	3.1309	4.77579	1.352	3.53238	0.000411832	0.00195944
Dpp10	49.1888	4.76819	0.946804	5.03609	4.75129e-07	4.6303e-06
Gm20703	2.2707	4.73628	1.31623	3.59838	0.000320206	0.00157379
Il6	16.8366	4.73354	0.775537	6.10357	1.03727e-09	1.68048e-08
Mug1	38.8449	4.71555	1.09504	4.3063	1.66007e-05	0.000112381
4930562C15Rik	3.87952	4.71387	1.43195	3.29192	0.00099506	0.00421171
Nat8f2	17.6029	4.7074	1.51427	3.10868	0.00187925	0.00725829
Proc	7.55074	4.70536	1.30709	3.59988	0.000318368	0.0015674
Aadac	5.14329	4.70309	1.31054	3.58866	0.000332382	0.00162473
Gm21370	2.71753	4.69693	1.1337	4.143	3.42788e-05	0.000216131
Cfap77	3.25964	4.69263	1.32243	3.5485	0.000387433	0.00185591
Cd5l	160.487	4.67749	0.699986	6.68226	2.35287e-11	4.98873e-10
Serpina1c	84.4509	4.67278	1.24189	3.76264	0.000168127	0.000893277
Ccl4	22.0987	4.66786	0.6195	7.53488	4.88767e-14	1.53375e-12
Aqp5	31.5505	4.66347	1.01991	4.57243	4.82111e-06	3.7291e-05
Cpb2	5.09334	4.65918	1.37867	3.37947	0.000726246	0.00320702
Car12	2.60695	4.65431	1.10378	4.21668	2.47926e-05	0.000161512
Ccl7	138.768	4.65322	0.397581	11.7038	1.21803e-31	2.76047e-29
4930430E12Rik	1.51461	4.6452	1.48411	3.12995	0.00174839	0.00683047
Cyp2c67	2.94449	4.63776	1.41751	3.27175	0.00106884	0.00447568
Hal	9.56049	4.62624	1.04333	4.43409	9.24604e-06	6.66872e-05
Marco	212.764	4.62281	1.14112	4.05111	5.0975e-05	0.000308619
I830127L07Rik	1.7882	4.60633	1.34818	3.41671	0.000633817	0.00284945
4933424M12Rik	1.56312	4.59738	1.44695	3.17729	0.00148658	0.00594777
Tacstd2	9.33607	4.59211	1.15753	3.96717	7.27303e-05	0.00042399
Slfn4	96.0695	4.58591	0.68145	6.72963	1.70093e-11	3.6791e-10
Itih1	11.2284	4.58462	1.14701	3.99701	6.41478e-05	0.000379363
Adam8	309.934	4.583	0.588988	7.78114	7.1875e-15	2.47641e-13
Ccdc180	8.59819	4.57903	1.24586	3.67539	0.000237487	0.00121739
Slc13a2	2.23695	4.55885	1.17703	3.87317	0.000107429	0.000598533
Nxpe5	97.8352	4.5556	0.404258	11.269	1.86589e-29	3.25287e-27
Spint1	14.1229	4.54724	1.2198	3.72786	0.000193111	0.00100997
Tarm1	2.51286	4.54629	1.459	3.11604	0.00183295	0.00710502
Klra17	2.2814	4.53529	1.2039	3.76717	0.000165109	0.000878617
Fbp1	17.4354	4.52595	1.00354	4.50999	6.48294e-06	4.87403e-05
Serpina3i	95.7584	4.52357	0.433544	10.434	1.73513e-25	1.98828e-23
Adh7	53.6243	4.50088	1.02585	4.38745	1.14687e-05	8.10048e-05
Cemip	7.71669	4.50052	1.02332	4.39797	1.09267e-05	7.75209e-05
Apoa1	120.5	4.4977	0.983652	4.57245	4.82046e-06	3.7291e-05
Inava	2.59117	4.49593	1.33913	3.35735	0.000786926	0.00344145
Apol11b	100.791	4.4648	0.772049	5.78305	7.33579e-09	1.02485e-07
Retnlg	10.1003	4.46062	0.934579	4.77287	1.81623e-06	1.53972e-05
Ngp	11.7345	4.45629	1.05216	4.23537	2.28175e-05	0.000150035
Bhmt	32.6456	4.45	1.08164	4.11411	3.88682e-05	0.000242449
Bach2os	2.11388	4.43188	1.32019	3.357	0.000787943	0.00344442
S100a14	3.81392	4.43017	1.42876	3.10071	0.0019306	0.00743411
S100a9	80.7368	4.42374	0.456895	9.68217	3.59003e-22	2.81638e-20
Kng1	41.9821	4.4172	1.27265	3.47086	0.000518791	0.00239732
Serpina3k	109.357	4.402	1.22548	3.59207	0.000328062	0.0016066
Igsf5	2.10951	4.38504	1.31269	3.3405	0.000836289	0.00362546
Sult2a8	6.01901	4.37605	1.39377	3.13972	0.00169111	0.00663339
Mat1a	47.1432	4.37473	1.13178	3.86536	0.000110927	0.000615001
Serpina3f	68.2676	4.36141	0.419776	10.3899	2.75781e-25	3.07383e-23
Cxcl10	101.145	4.33865	0.371105	11.6912	1.41448e-31	3.13599e-29
Il12rb1	6.11675	4.33571	0.90347	4.79895	1.59503e-06	1.37273e-05
Amdhd1	1.86992	4.33304	1.38269	3.13378	0.00172572	0.00675616
Timp1	932.429	4.33195	0.459792	9.42154	4.44533e-21	3.08406e-19
Prtn3	4.93251	4.32887	1.27795	3.38737	0.000705668	0.00313379
Gm20056	1.89913	4.30557	1.19002	3.61807	0.000296803	0.00147692
S100a8	54.6829	4.3027	0.497678	8.64555	5.35463e-18	2.62544e-16
5430437J10Rik	1.30274	4.29545	1.372	3.13079	0.00174335	0.0068134
Mmp8	8.44619	4.28932	0.939378	4.56612	4.96827e-06	3.83274e-05
Oas3	108.13	4.28841	0.297382	14.4206	3.84178e-47	4.12426e-44
Nmrk2	844.679	4.28191	0.767842	5.57655	2.45334e-08	3.10427e-07
Dnah10	12.0641	4.27732	1.24022	3.44883	0.000563023	0.00257546
Saa1	11.0628	4.27596	1.22722	3.48427	0.000493488	0.002296
Crabp2	2.97182	4.26901	1.25823	3.39286	0.000691658	0.00307828
Sirpb1c	41.174	4.26771	0.565841	7.54223	4.62e-14	1.45423e-12
Gdpd2	3.96954	4.25875	1.41244	3.01517	0.00256837	0.00950936
C1rb	2.10606	4.25571	1.29181	3.29438	0.00098639	0.00418022
Cfi	22.6353	4.24334	0.725879	5.8458	5.04135e-09	7.24144e-08
C1ql1	1.40149	4.24278	1.31628	3.22331	0.00126717	0.00519212
Cdh1	40.6552	4.23411	1.09776	3.85704	0.00011477	0.00063389
2021-03-04	3.78256	4.22924	1.33767	3.16166	0.00156875	0.00622042
Gm9733	2.84802	4.21839	1.16096	3.63353	0.000279569	0.00140176
Platr17	2.07199	4.20864	1.37566	3.05937	0.00221806	0.00837574
Nlrp6	3.11886	4.20798	1.14151	3.68632	0.00022752	0.00117072
Cyp3a11	12.1158	4.20409	1.24284	3.38265	0.000717904	0.00317913
Eno4	5.02895	4.20117	1.39638	3.00861	0.00262447	0.00969243
Ccl12	143.95	4.18154	0.391005	10.6943	1.08181e-26	1.35373e-24
Zmynd10	6.16057	4.18145	1.37165	3.04849	0.00229997	0.00864678
Il1r2	10.9536	4.17804	0.928711	4.49875	6.83556e-06	5.10153e-05
Lrrc74b	8.01653	4.1663	1.29301	3.22217	0.00127223	0.00521182
Sirpb1b	16.5362	4.15676	0.552542	7.52298	5.35416e-14	1.66986e-12
Gulo	7.96741	4.15413	1.27364	3.26162	0.00110777	0.00461572
Ccl2	182.473	4.14426	0.298515	13.8829	8.04001e-44	5.6549e-41
Slc22a8	1.91553	4.13696	1.37032	3.01897	0.00253632	0.00941463
Cyp3a25	4.57588	4.13652	1.3731	3.01255	0.00259063	0.00957959
Serpina3n	4685.16	4.13191	0.366922	11.261	2.04381e-29	3.50315e-27
Fcgr4	193.25	4.11815	0.330198	12.4718	1.0645e-35	3.39259e-33
Tjp3	9.65122	4.11116	0.804184	5.11222	3.18401e-07	3.22624e-06
Rdh7	14.606	4.06904	1.17234	3.47088	0.00051876	0.00239732
Adamts4	39.3034	4.06744	0.486853	8.35457	6.56737e-17	2.8024e-15
Calml3	12.6838	4.05829	1.2109	3.35146	0.000803875	0.00350505
Uox	36.5188	4.05679	1.19988	3.381	0.00072222	0.00319547
Serpina3m	30.8607	4.05579	0.650397	6.23586	4.493e-10	7.71412e-09
1300017J02Rik	11.1365	4.04853	0.986513	4.10388	4.0627e-05	0.000252412
Trem3	3.93863	4.04541	1.02539	3.94524	7.97199e-05	0.000459855
A530064D06Rik	22.7049	4.0453	0.528996	7.64712	2.05523e-14	6.71804e-13
Gm45822	2.27232	4.04076	1.26966	3.18255	0.00145985	0.00585461
Mup11	29.5222	4.01482	1.31928	3.0432	0.00234076	0.00877978
Rasal1	3.21108	4.01239	1.22501	3.27539	0.00105516	0.00442749
Olr1	10.1474	4.00867	0.721054	5.55946	2.70617e-08	3.39261e-07
Il27	2.41395	4.0064	1.31521	3.0462	0.00231754	0.00870354
Ch25h	93.0136	4.00458	0.29784	13.4454	3.27559e-41	1.80573e-38
Ocstamp	1.8134	3.99201	1.28117	3.11591	0.0018338	0.00710698
Ccl3	26.9031	3.98987	0.530774	7.51708	5.60127e-14	1.7416e-12
Mup20	52.1985	3.98688	1.26766	3.14508	0.00166043	0.00652682
Sirpb1a	18.8713	3.97326	0.473804	8.38588	5.03488e-17	2.18039e-15
Ms4a4c	82.1228	3.95964	0.334979	11.8206	3.05656e-32	7.60301e-30
Adamdec1	4.42742	3.95566	1.30742	3.02556	0.00248174	0.00923049
Mx1	115.58	3.95539	0.267342	14.7952	1.57312e-49	2.29192e-46
Abcc2	6.23329	3.95042	1.29527	3.04989	0.00228924	0.00861348
Tnc	388.197	3.94228	0.423394	9.31114	1.26464e-20	8.11161e-19
Gm15448	3.46773	3.94115	0.975875	4.03858	5.37757e-05	0.000323368
Atp2c2	6.50873	3.93654	1.25628	3.13349	0.0017274	0.00675883
Treml4	17.6346	3.92803	0.576078	6.81857	9.19487e-12	2.1002e-10
Ticrr	6.24845	3.92798	0.822193	4.77744	1.77539e-06	1.50823e-05
Gm43802	11.9931	3.92792	1.23161	3.18927	0.00142634	0.00573603
Samd3	3.68629	3.92026	1.04877	3.73796	0.000185518	0.000974757
Bcl2a1b	128.189	3.91393	0.337392	11.6005	4.09441e-31	8.43572e-29
Cd300e	9.28181	3.9134	0.689539	5.67539	1.38374e-08	1.8423e-07
Serpina1d	55.2266	3.91264	1.01393	3.8589	0.0001139	0.000629768
Gm46323	1.17685	3.90256	1.27069	3.07121	0.0021319	0.00808562
Gbp10	624.317	3.88757	0.86622	4.48797	7.1904e-06	5.34095e-05
Apoc2	31.034	3.88477	0.584446	6.64692	2.99285e-11	6.20378e-10
Cthrc1	69.7737	3.8608	0.77059	5.01019	5.43767e-07	5.22677e-06
Nlrp12	2.84434	3.85368	1.23494	3.12053	0.00180524	0.00701762
Serpina1b	101.329	3.85351	0.948136	4.0643	4.81761e-05	0.000293947
Clec4d	144.894	3.84845	0.448188	8.58667	8.95237e-18	4.27638e-16
F10	24.186	3.83805	0.665805	5.76454	8.1883e-09	1.13309e-07
Slfn1	92.9463	3.83293	0.325919	11.7604	6.2464e-32	1.48149e-29
Gm47567	2.3385	3.81818	1.08244	3.52739	0.000419681	0.00199307
Cldn3	19.1641	3.80957	0.980122	3.88683	0.00010156	0.000569099
Onecut2	2.29782	3.80897	1.25582	3.03305	0.00242099	0.00903419
Mst1	5.95521	3.78311	1.14632	3.30021	0.000966113	0.00410966
Pla2g2e	7.09063	3.7747	0.870088	4.33829	1.43593e-05	9.85821e-05
Gstp3	3.58991	3.74304	1.16472	3.21367	0.00131049	0.0053428
Mmp12	107.954	3.72019	0.355804	10.4557	1.37943e-25	1.61702e-23
Apoh	29.2578	3.71838	0.825231	4.50587	6.61018e-06	4.9569e-05
Hc	17.7252	3.69664	0.708899	5.21462	1.84199e-07	1.95683e-06
Ak8	5.98898	3.69646	0.953061	3.87851	0.000105097	0.000587303
Hpd	22.8971	3.6887	0.824215	4.47541	7.62647e-06	5.61984e-05
Cfap52	9.27159	3.68539	1.17463	3.13748	0.00170406	0.00667648
Cfap57	8.55636	3.67919	1.22184	3.01119	0.00260224	0.0096173
Myb	5.43366	3.67772	1.12514	3.26868	0.00108052	0.00451997
Fgr	65.4409	3.64861	0.350364	10.4138	2.14574e-25	2.44507e-23
Fpr2	20.0877	3.63674	0.531494	6.84248	7.78331e-12	1.802e-10
B430306N03Rik	74.532	3.63529	0.348288	10.4376	1.6694e-25	1.92378e-23
Gm12250	368.044	3.63347	0.763416	4.7595	1.94077e-06	1.62771e-05
Irf7	2212.01	3.63011	0.178191	20.3721	2.9575e-92	2.0108e-88
Cfap46	8.12562	3.62274	1.05856	3.42233	0.000620879	0.00279993
Dnah3	13.1218	3.62002	1.09475	3.30671	0.000943993	0.00403154
Klra2	38.0149	3.59952	0.402926	8.93344	4.12956e-19	2.31403e-17
Apob	44.1548	3.59538	1.14073	3.15184	0.00162247	0.00640107
C1qtnf3	27.4172	3.59315	0.538864	6.66801	2.59294e-11	5.44118e-10
3300005D01Rik	3.33712	3.58585	1.11115	3.22715	0.00125031	0.00513232
Gm715	2.48786	3.57315	1.06732	3.34779	0.000814587	0.00354343
Gpr176	105.783	3.56631	0.398055	8.95934	3.26613e-19	1.85054e-17
Zbp1	237.117	3.56423	0.228762	15.5805	9.87793e-55	2.5185e-51
Cx3cr1	194.325	3.55207	0.275016	12.9159	3.66289e-38	1.5565e-35
Dpep2	138.237	3.55021	0.416492	8.52408	1.54032e-17	7.12422e-16
Cdc25c	5.02632	3.54851	0.784309	4.52438	6.05733e-06	4.58787e-05
Gpnmb	1091.14	3.54042	0.313914	11.2783	1.67918e-29	2.97829e-27
Ttr	84.3943	3.53303	0.782811	4.51326	6.3838e-06	4.81369e-05
Slc6a14	5.18756	3.53199	0.96633	3.65506	0.000257125	0.00130527
Atp6v0d2	45.386	3.52589	0.443733	7.94597	1.92675e-15	7.043e-14
Nek10	7.25066	3.51922	1.00904	3.48771	0.000487177	0.00226975
Plac8	155.131	3.5041	0.352393	9.94372	2.68617e-23	2.43564e-21
Gm32051	6.6378	3.50271	1.00933	3.47034	0.000519793	0.00240087
Calhm6	20.9011	3.48355	0.432027	8.06327	7.42788e-16	2.89134e-14
Lgals3	1643.27	3.45311	0.455984	7.57288	3.6503e-14	1.15974e-12
Cyp2d9	12.5155	3.45154	1.11509	3.0953	0.00196613	0.00754812
2410004P03Rik	17.9765	3.44509	0.867755	3.97012	7.18373e-05	0.000419127
Ccr1	132.102	3.44132	0.349663	9.8418	7.43648e-23	6.34652e-21
F9	4.17015	3.43553	1.10213	3.11717	0.00182599	0.00708209
Prr7	5.64419	3.43432	0.88757	3.86935	0.000109127	0.000606667
Cfb	887.778	3.42655	0.320946	10.6764	1.31228e-26	1.63211e-24
Gm19684	4.01877	3.41742	0.953195	3.58523	0.000336783	0.00164378
Pira2	88.4671	3.414	0.287506	11.8746	1.60489e-32	4.09186e-30
Has1	13.6907	3.41163	0.61166	5.57766	2.43781e-08	3.08653e-07
Apol9a	97.1926	3.41162	0.360974	9.45113	3.35195e-21	2.37395e-19
Apoa2	95.6014	3.39605	0.829477	4.0942	4.23621e-05	0.000261678
Tspo2	6.49554	3.39349	0.740154	4.58485	4.54311e-06	3.53552e-05
Slc2a6	39.7145	3.37401	0.43791	7.70481	1.31036e-14	4.39596e-13
Fcgr1	317.866	3.37117	0.229152	14.7115	5.43666e-49	7.39277e-46
Fpr1	17.0458	3.3693	0.559818	6.01855	1.75987e-09	2.74015e-08
Trem2	466.503	3.36754	0.361458	9.31655	1.20181e-20	7.78198e-19
AC166110.3	8.54067	3.36407	0.669077	5.02792	4.95821e-07	4.81125e-06
Ctss	3130.15	3.36352	0.245559	13.6974	1.0519e-42	7.15185e-40
Gm21188	42.7154	3.36271	0.349666	9.61692	6.78309e-22	5.20131e-20
Igtp	3680.63	3.35936	0.661052	5.08184	3.73788e-07	3.72273e-06
Apon	6.02281	3.35767	1.05074	3.19552	0.00139581	0.00563322
Pilra	82.977	3.3549	0.385754	8.69699	3.40799e-18	1.70375e-16
BC147527	21.7181	3.33641	0.44883	7.43357	1.05703e-13	3.13832e-12
Lat2	118.913	3.32856	0.352814	9.43432	3.93537e-21	2.75841e-19
Kynu	3.76075	3.32686	1.02719	3.23881	0.0012003	0.00495697
Chil1	37.5537	3.31954	0.575474	5.76835	8.00509e-09	1.1115e-07
Csf2rb2	226.243	3.30098	0.256287	12.88	5.83136e-38	2.37884e-35
Gm48786	33.5222	3.26874	0.921385	3.54764	0.000388696	0.00185978
Gypa	36.0052	3.26778	0.449071	7.27677	3.41919e-13	9.46284e-12
Ms4a6d	524.184	3.2581	0.293749	11.0914	1.3807e-28	2.20016e-26
Xkr5	3.68667	3.25379	1.04488	3.11404	0.00184544	0.00714529
Cps1	35.7645	3.24865	0.99028	3.28053	0.00103611	0.00435562
Egr2	59.7864	3.24111	0.417773	7.75808	8.62248e-15	2.95088e-13
Itgax	102.271	3.23431	0.314539	10.2827	8.43396e-25	8.95977e-23
Rgs1	36.6419	3.22696	0.450281	7.16653	7.69215e-13	2.03762e-11
Osm	11.8004	3.22555	0.536772	6.00917	1.8648e-09	2.8925e-08
Mab21l3	3.09657	3.22251	1.00394	3.20988	0.0013279	0.00540299
Phf11a	28.6683	3.22143	0.377999	8.52231	1.56396e-17	7.21723e-16
Tmem125	3.89434	3.22094	0.891791	3.61177	0.000304117	0.00150596
Bcl2a1d	23.2771	3.21859	0.480727	6.69526	2.15288e-11	4.61264e-10
Mcemp1	13.3306	3.21467	0.665179	4.83279	1.34635e-06	1.1781e-05
Plk1	20.8521	3.20587	0.479873	6.68066	2.37866e-11	5.03816e-10
Sectm1a	3.10916	3.20096	1.01269	3.16085	0.00157312	0.00623532
Csf3r	115.978	3.19787	0.30003	10.6585	1.59137e-26	1.95537e-24
Cd200r4	28.8009	3.19367	0.336994	9.47691	2.61914e-21	1.88107e-19
Gpr141	20.0196	3.18684	0.453326	7.0299	2.06687e-12	5.20297e-11
Gm48065	3.54518	3.18581	0.893816	3.56428	0.000364851	0.00176097
Pif1	5.09901	3.18261	0.779614	4.08229	4.45945e-05	0.000274139
Tnnt3	61.4017	3.17911	0.96099	3.30816	0.000939103	0.00401153
Cxcl5	22.0368	3.1755	0.534107	5.94543	2.75732e-09	4.1815e-08
Ly6c2	72.488	3.17318	0.394703	8.0394	9.02819e-16	3.4292e-14
Slc4a1	97.815	3.16131	0.441305	7.16355	7.86115e-13	2.07699e-11
Skap1	10.4274	3.14176	0.587176	5.35062	8.76532e-08	9.90505e-07
Aqp9	8.10918	3.13981	0.845181	3.71496	0.000203235	0.00105804
Tnf	14.1088	3.13154	0.511543	6.12174	9.25581e-10	1.50791e-08
Hephl1	11.1175	3.13038	0.918703	3.4074	0.000655857	0.00293912
Fcna	446.663	3.12625	0.32728	9.55224	1.26927e-21	9.51812e-20
Slamf8	46.9217	3.11582	0.367361	8.48165	2.22031e-17	1.01315e-15
Il21r	101.798	3.11402	0.295228	10.5478	5.19809e-26	6.23679e-24
Ptx3	42.9495	3.11234	0.425037	7.32252	2.43352e-13	6.86534e-12
Cyp4f18	71.9652	3.10635	0.438121	7.09016	1.33957e-12	3.45426e-11
Pramef12	4.62886	3.09677	0.90879	3.40757	0.000655435	0.0029385
Thbs1	1118.54	3.09632	0.39563	7.8263	5.0243e-15	1.76387e-13
Ifitm6	25.1215	3.09256	0.410004	7.54276	4.60129e-14	1.45058e-12
Cd180	144.669	3.0772	0.312484	9.84755	7.02369e-23	6.01942e-21
A530040E14Rik	14.6072	3.07494	0.523813	5.87031	4.3499e-09	6.33297e-08
Pdcd1	6.37072	3.07037	0.627115	4.89602	9.77971e-07	8.79139e-06
Creb3l3	9.67469	3.06891	0.741668	4.13785	3.50573e-05	0.000220631
Gm34084	5.97343	3.05913	0.867441	3.52661	0.000420911	0.00199751
Fam69c	3.4178	3.05755	0.847823	3.60636	0.000310527	0.00153361
Ms4a7	354.686	3.05457	0.262755	11.6252	3.06963e-31	6.38889e-29
Glipr1	110.295	3.04729	0.333546	9.13605	6.47777e-20	3.9559e-18
Scimp	23.4772	3.04572	0.41399	7.35698	1.88117e-13	5.36646e-12
Gm6545	5.06913	3.04568	0.803249	3.7917	0.000149617	0.000803088
Phf11b	102.562	3.04455	0.261683	11.6345	2.75149e-31	5.78578e-29
Mapk13	5.67439	3.0394	0.860648	3.53152	0.000413173	0.00196491
Mpeg1	2892.99	3.03723	0.188974	16.0722	3.99471e-58	1.358e-54
Wfdc17	866.512	3.03699	0.406477	7.47148	7.92996e-14	2.38918e-12
Slc27a5	12.2377	3.03614	0.776689	3.90909	9.26459e-05	0.000525062
Sapcd2	5.38835	3.03526	0.704838	4.30632	1.65993e-05	0.000112381
Mal2	20.9503	3.03345	0.715776	4.23798	2.25538e-05	0.000148349
Lox	521.19	3.03295	0.550273	5.51172	3.55344e-08	4.3479e-07
Tmprss6	7.03094	3.03048	0.925664	3.27384	0.00106097	0.0044482
Gm49339	378.983	3.02519	0.304632	9.93065	3.06244e-23	2.75175e-21
Cd72	303.114	3.02192	0.35484	8.5163	1.64726e-17	7.58446e-16
Tlr13	385.036	3.0198	0.229866	13.1373	2.01388e-39	9.78026e-37
Cd68	930.465	3.01813	0.212849	14.1797	1.22452e-45	9.99065e-43
Mcoln2	42.1461	3.01695	0.338241	8.91955	4.68199e-19	2.60214e-17
Siglec1	530.046	3.01483	0.206643	14.5896	3.27299e-48	3.92701e-45
Lst1	96.4545	3.0133	0.310594	9.70174	2.96404e-22	2.35375e-20
Hk3	135.219	3.01314	0.27723	10.8688	1.62403e-27	2.28451e-25
Gdf3	12.4934	3.01261	0.584029	5.15832	2.49171e-07	2.57987e-06
C6	66.1734	3.00915	0.341581	8.80947	1.25735e-18	6.62693e-17
Gm5970	5.53812	3.00438	0.86107	3.48912	0.000484619	0.00225989
Kif2c	18.9314	2.99781	0.380742	7.87361	3.44544e-15	1.23077e-13
Bcl2a1a	11.7958	2.99439	0.600449	4.98692	6.13504e-07	5.8041e-06
Akr1c12	6.77845	2.99375	0.783369	3.82164	0.000132569	0.000722033
Dnah6	29.6021	2.99178	0.66394	4.5061	6.60315e-06	4.95346e-05
Tbata	4.50873	2.98903	0.996245	3.00029	0.00269719	0.00992326
Cd300c2	229.544	2.98694	0.274895	10.8657	1.67851e-27	2.32902e-25
Dhx58os	7.57857	2.986	0.687261	4.34478	1.39415e-05	9.60695e-05
Sox2	7.0894	2.98599	0.974728	3.06341	0.00218829	0.00827639
Oas1g	71.6223	2.98523	0.281237	10.6146	2.54764e-26	3.11163e-24
Mmp14	1649.44	2.98336	0.235158	12.6866	7.01423e-37	2.55481e-34
Trim10	25.6028	2.9807	0.543565	5.48361	4.16736e-08	5.03266e-07
Ifi206	76.9799	2.98058	0.409953	7.27056	3.5801e-13	9.88136e-12
Ly9	144.291	2.97725	0.250877	11.8673	1.74923e-32	4.40483e-30
Gcnt4	17.3869	2.97641	0.565184	5.26627	1.39223e-07	1.51614e-06
Unc79	10.8241	2.97606	0.906465	3.28315	0.00102653	0.00432606
Gpr35	47.1464	2.9732	0.314034	9.46778	2.8585e-21	2.04579e-19
Selenbp2	6.20126	2.97302	0.85964	3.45844	0.000543307	0.0024976
Hck	179.5	2.96223	0.23994	12.3457	5.13918e-35	1.51919e-32
Liph	6.94831	2.95937	0.856147	3.45662	0.000547003	0.00251175
Ifit1	972.375	2.95532	0.195653	15.1049	1.50382e-51	2.7885e-48
Gdf15	39.5165	2.95387	0.473617	6.23682	4.46553e-10	7.67988e-09
Ncf4	109.807	2.94617	0.288697	10.2051	1.88208e-24	1.94867e-22
Grb7	9.989	2.94479	0.775883	3.79541	0.000147401	0.000792864
Cd84	403.252	2.9339	0.225902	12.9875	1.44044e-38	6.38711e-36
Acpp	11.6877	2.93329	0.847761	3.46005	0.00054008	0.00248444
Tfr2	7.69413	2.93301	0.866336	3.38553	0.000710401	0.00315207
Pik3ap1	155.648	2.93132	0.254871	11.5012	1.30104e-30	2.617e-28
C920009B18Rik	12.1545	2.9259	0.523319	5.59105	2.25704e-08	2.86476e-07
Ccdc40	15.072	2.9156	0.875355	3.33076	0.000866091	0.00373718
Itgb2	736.046	2.90997	0.217646	13.3702	9.03189e-41	4.72368e-38
Emilin3	3.87247	2.90609	0.908487	3.19883	0.00137987	0.00557662
Serpina3g	167.087	2.90182	0.338205	8.58006	9.48202e-18	4.5188e-16
Ccr5	423.283	2.8944	0.225062	12.8605	7.51242e-38	3.00452e-35
Klra7	7.05016	2.88995	0.657076	4.39819	1.09155e-05	7.74681e-05
Oasl1	166.191	2.87933	0.213365	13.4948	1.67728e-41	9.77468e-39
Fetub	87.5265	2.87428	0.367438	7.82249	5.17877e-15	1.81186e-13
Gzmb	12.7492	2.87292	0.579798	4.95504	7.2316e-07	6.70772e-06
Mxd3	12.4323	2.86959	0.585901	4.89774	9.69441e-07	8.73396e-06
Spn	145.043	2.86718	0.268019	10.6977	1.04373e-26	1.31413e-24
Slamf7	104.112	2.86619	0.249954	11.4668	1.93598e-30	3.76078e-28
Kif18b	15.7	2.86608	0.434737	6.59267	4.31975e-11	8.69792e-10
Slc15a3	199.954	2.86414	0.228909	12.5122	6.40635e-36	2.07413e-33
Ccl5	68.7928	2.86047	0.282609	10.1216	4.42979e-24	4.32318e-22
Nlrp3	35.7505	2.85433	0.31487	9.06513	1.24461e-19	7.40125e-18
E2f2	59.7855	2.85272	0.327909	8.69975	3.32611e-18	1.6669e-16
Cd52	334.865	2.85261	0.253924	11.2341	2.77289e-29	4.59826e-27
Nek5	7.66472	2.85204	0.898259	3.17507	0.00149799	0.00598636
Bin2	94.3035	2.84957	0.332282	8.57574	9.84547e-18	4.65935e-16
Clec4n	289.786	2.83451	0.316789	8.9476	3.63279e-19	2.05258e-17
Ereg	19.1226	2.83105	0.60387	4.68817	2.75653e-06	2.22938e-05
Lrrc25	182.611	2.82747	0.263154	10.7446	6.28591e-27	8.21883e-25
Oas1a	280.876	2.82705	0.201023	14.0633	6.38246e-45	5.00704e-42
Apol9b	88.4589	2.82681	0.277031	10.2039	1.90413e-24	1.96154e-22
Selp	85.278	2.82448	0.325925	8.66605	4.47357e-18	2.20938e-16
Sh2d2a	15.7417	2.81904	0.429285	6.56684	5.13952e-11	1.02876e-09
Tnfsf8	9.90169	2.81627	0.564142	4.99213	5.97177e-07	5.67068e-06
Evi2b	117.995	2.81575	0.317807	8.85995	8.00505e-19	4.26692e-17
Isg15	340.374	2.81531	0.169133	16.6455	3.26079e-62	1.3302e-58
Crlf1	80.9477	2.81476	0.675192	4.16882	3.06179e-05	0.000195466
Il10	5.33774	2.81229	0.730741	3.84855	0.000118819	0.000654308
Trpm2	47.0032	2.80855	0.341875	8.21515	2.11891e-16	8.67858e-15
Col3a1	13359	2.80702	0.278697	10.0719	7.35136e-24	7.00986e-22
Hpse	183.708	2.80331	0.243751	11.5007	1.30869e-30	2.617e-28
C4b	4777	2.80115	0.217097	12.9028	4.34175e-38	1.80732e-35
P4ha3	16.63	2.80104	0.52179	5.36814	7.95539e-08	9.07528e-07
Thbs4	1313.67	2.79923	0.391536	7.14934	8.71985e-13	2.28024e-11
Ms4a8a	29.9404	2.79793	0.513008	5.45397	4.92565e-08	5.87535e-07
Eomes	6.76357	2.79169	0.637057	4.38217	1.17503e-05	8.27495e-05
Kif14	9.24809	2.79115	0.65999	4.22908	2.34651e-05	0.000153798
Hmox1	1665.22	2.78982	0.300932	9.2706	1.85097e-20	1.17249e-18
Aurkb	28.6477	2.78916	0.385464	7.23585	4.62623e-13	1.25314e-11
Ifi209	175.533	2.76462	0.219949	12.5694	3.11158e-36	1.05778e-33
Clec4f	14.6865	2.76356	0.5806	4.75984	1.9375e-06	1.62581e-05
Irgm2	2852.92	2.76112	0.587429	4.70036	2.59709e-06	2.11553e-05
Lpcat2	108.136	2.75873	0.255611	10.7927	3.7267e-27	5.03401e-25
Lcp2	165.17	2.74948	0.210349	13.071	4.82205e-39	2.23535e-36
Ubd	18.724	2.74783	0.776166	3.54026	0.00039973	0.00190721
Cfap43_19_-_1	17.9561	2.74397	0.804921	3.40899	0.000652046	0.00292496
Birc5	32.8619	2.74392	0.375696	7.30356	2.80255e-13	7.84139e-12
Csf2rb	271.523	2.74312	0.24182	11.3436	7.97715e-30	1.47918e-27
Ifit3	1605.78	2.73937	0.190455	14.3833	6.586e-47	6.71673e-44
Gm14548	20.6188	2.73785	0.595411	4.59825	4.26049e-06	3.33082e-05
Serpina3h	7.93267	2.73492	0.617531	4.42881	9.47563e-06	6.81744e-05
Hp	1602.9	2.73378	0.76799	3.55965	0.000371345	0.00178808
Milr1	64.3965	2.72909	0.269161	10.1392	3.69947e-24	3.66301e-22
Folr1	9.68108	2.7282	0.711112	3.83653	0.000124787	0.000683662
Gm36161	130.89	2.72786	0.287774	9.47917	2.56315e-21	1.84737e-19
Pglyrp2	6.01876	2.72732	0.781961	3.4878	0.000487008	0.00226948
Ifit3b	527.246	2.72355	0.242082	11.2505	2.30307e-29	3.85845e-27
Neil3	9.83186	2.72305	0.565465	4.81559	1.46764e-06	1.27548e-05
Cd244a	20.9026	2.72222	0.406616	6.69481	2.15948e-11	4.62192e-10
Mmp3	879.508	2.71762	0.38027	7.14657	8.89724e-13	2.32365e-11
Tlr1	81.4329	2.71602	0.267249	10.1629	2.90391e-24	2.91779e-22
Fyb	173.912	2.71597	0.200345	13.5565	7.25525e-42	4.4844e-39
Atp8b4	84.2963	2.71547	0.265813	10.2157	1.68643e-24	1.755e-22
Socs3	361.225	2.71054	0.222311	12.1926	3.40547e-34	9.7833e-32
Pbk	20.4517	2.7102	0.457985	5.91766	3.26553e-09	4.89038e-08
Ube2c	41.0361	2.70752	0.322014	8.40807	4.16795e-17	1.83615e-15
Basp1	70.8014	2.70335	0.286407	9.43886	3.76861e-21	2.65063e-19
Aoah	205.549	2.70318	0.239191	11.3014	1.29213e-29	2.31188e-27
Spef2	7.92991	2.70104	0.896355	3.01336	0.00258369	0.00955739
Arl11	78.1373	2.69572	0.375336	7.18214	6.86277e-13	1.82741e-11
Gm10134	4.18297	2.69327	0.791007	3.40486	0.000661971	0.00296102
Barx2	4.48499	2.69251	0.726664	3.7053	0.000211139	0.00109667
Col1a1	4752.88	2.68291	0.29776	9.01031	2.05473e-19	1.20087e-17
Cd300lb	96.7844	2.6811	0.330591	8.11	5.06191e-16	2.00871e-14
Hmmr	28.9869	2.67669	0.386134	6.93202	4.14888e-12	9.92082e-11
Col9a2	9.29694	2.67558	0.67419	3.96859	7.23003e-05	0.000421707
Stac2	14.8921	2.6718	0.46137	5.79102	6.99619e-09	9.8144e-08
Havcr2	82.5579	2.67164	0.296596	9.00766	2.105e-19	1.21631e-17
Irgm1	2423.44	2.66334	0.503362	5.29111	1.21578e-07	1.33539e-06
Spi1	250.892	2.66282	0.264381	10.0719	7.35457e-24	7.00986e-22
Selplg	343.462	2.66244	0.212142	12.5503	3.96225e-36	1.32489e-33
Lair1	316.472	2.66212	0.221907	11.9965	3.70563e-33	9.69022e-31
Cdca5	12.1963	2.66056	0.472375	5.6323	1.77824e-08	2.31024e-07
Fcer1g	871.951	2.65723	0.230498	11.5282	9.50676e-31	1.93909e-28
Myo1f	393.507	2.6552	0.207501	12.7961	1.72369e-37	6.63362e-35
Galnt3	4.83338	2.65343	0.782987	3.38886	0.000701847	0.00311886
Itgam	540.093	2.64502	0.230732	11.4636	2.00945e-30	3.86667e-28
Mcm10	16.6475	2.64242	0.512062	5.16036	2.4648e-07	2.5546e-06
Iigp1	5542.03	2.64147	0.653521	4.04191	5.30175e-05	0.000319279
Nlrp1c-ps	7.3094	2.63057	0.676563	3.88814	0.000101016	0.000566671
Msr1	318.318	2.63053	0.241954	10.872	1.5672e-27	2.25115e-25
Lpxn	124.321	2.62957	0.323483	8.12892	4.33122e-16	1.73223e-14
Sh2d1b1	19.0688	2.62791	0.408323	6.43586	1.22778e-10	2.32096e-09
Tlr9	50.9791	2.61857	0.290966	8.99958	2.26577e-19	1.30551e-17
Diaph3	20.0338	2.6177	0.387371	6.7576	1.40293e-11	3.09024e-10
AA467197	37.3134	2.61567	0.455249	5.74558	9.16062e-09	1.25655e-07
Cd200r1	53.7708	2.61295	0.312506	8.36127	6.20454e-17	2.66429e-15
Gm1966	96.7632	2.60966	0.384355	6.7897	1.12365e-11	2.52135e-10
Vav1	227.764	2.6093	0.213222	12.2375	1.96004e-34	5.71127e-32
Pirb	628.844	2.60595	0.21712	12.0024	3.45257e-33	9.14572e-31
Top2a	140.157	2.60586	0.280905	9.27666	1.7488e-20	1.11122e-18
C1qb	4818.82	2.60576	0.240798	10.8214	2.72689e-27	3.70802e-25
Depdc1a	9.28408	2.60357	0.547355	4.75665	1.96835e-06	1.64813e-05
Aif1	183.186	2.60351	0.249247	10.4455	1.53611e-25	1.78023e-23
Lcn2	197.164	2.60233	0.40726	6.38984	1.66059e-10	3.06248e-09
Tnfsf18	7.28439	2.59863	0.594387	4.37196	1.23139e-05	8.6252e-05
Gzma	27.1433	2.5969	0.423705	6.12902	8.84227e-10	1.44706e-08
Gimap7	8.19279	2.5954	0.655528	3.95925	7.51865e-05	0.000436171
Nkg7	26.2687	2.59367	0.349244	7.42651	1.11503e-13	3.28187e-12
Plek	611.435	2.59032	0.181507	14.2712	3.30835e-46	2.93393e-43
Rgs22	6.93719	2.58971	0.82642	3.13365	0.00172649	0.00675658
Mmp2	6208.48	2.58969	0.237975	10.8822	1.401e-27	2.04115e-25
Susd3	52.3661	2.58848	0.334661	7.73465	1.03688e-14	3.50153e-13
Ccr2	387.484	2.58285	0.218665	11.8119	3.38836e-32	8.32678e-30
C3ar1	693.752	2.58264	0.163761	15.7708	4.93893e-56	1.43913e-52
Gm47754	3.77321	2.58194	0.783206	3.29663	0.000978524	0.0041512
Cxcr3	19.7346	2.58103	0.49369	5.22804	1.71314e-07	1.83139e-06
Ly86	442.152	2.5754	0.246189	10.4611	1.30402e-25	1.53747e-23
Parvg	81.0761	2.57335	0.337607	7.62233	2.49147e-14	8.06642e-13
Pzp	106.961	2.57252	0.746034	3.44826	0.000564213	0.00258032
1200007C13Rik	12.1775	2.57134	0.567764	4.5289	5.92926e-06	4.49772e-05
Cdhr3	30.576	2.56793	0.768012	3.34361	0.000826962	0.00359037
Gm4951	123.451	2.5671	0.373109	6.88029	5.973e-12	1.40604e-10
Coro1a	660.278	2.56628	0.264053	9.71881	2.50684e-22	2.03713e-20
Slfn10-ps	11.0813	2.56255	0.506144	5.06289	4.12955e-07	4.07896e-06
Prf1	17.7106	2.56196	0.556591	4.60295	4.16542e-06	3.26526e-05
Clec12a	342.598	2.55999	0.229815	11.1393	8.07184e-29	1.29639e-26
Apobr	144.085	2.55545	0.209953	12.1716	4.40573e-34	1.24811e-31
Galnt6	87.9838	2.55083	0.306511	8.32215	8.63846e-17	3.66318e-15
Hcst	15.2181	2.54549	0.500264	5.08829	3.61297e-07	3.61067e-06
Gm10521	7.14923	2.5435	0.644873	3.94419	8.00691e-05	0.000461478
Myo1g	193.027	2.54025	0.242405	10.4794	1.07477e-25	1.27454e-23
Adgb	15.6105	2.53607	0.571444	4.43801	9.07945e-06	6.56017e-05
Ugt1a7c	99.2833	2.53557	0.303396	8.3573	6.41708e-17	2.74401e-15
Cotl1	837.657	2.53497	0.220585	11.4921	1.44607e-30	2.83611e-28
Nek2	21.9484	2.53036	0.429628	5.88966	3.86986e-09	5.71568e-08
Slamf9	342.353	2.52717	0.23049	10.9644	5.67043e-28	8.63132e-26
Vsig4	266.648	2.52537	0.38814	6.50634	7.70058e-11	1.50449e-09
Tnfsf14	8.81878	2.52245	0.469712	5.37021	7.86432e-08	8.99655e-07
Gbp8	36.9048	2.52129	0.455332	5.53726	3.07239e-08	3.8119e-07
Cdk1	57.01	2.52048	0.299912	8.40409	4.31202e-17	1.89552e-15
Snx20	62.3432	2.51865	0.269781	9.33591	1.00124e-20	6.56668e-19
H2-T-ps	6.84576	2.51752	0.717744	3.50755	0.000452258	0.00212698
Gm26740	4.35719	2.5163	0.829977	3.03177	0.00243128	0.00906595
Foxm1	54.6749	2.51531	0.275752	9.12165	7.39862e-20	4.49136e-18
Fam83f	10.089	2.51161	0.648836	3.87095	0.000108412	0.000603353
Lilr4b	224.842	2.5108	0.287073	8.7462	2.20652e-18	1.13653e-16
Sphk1	110.599	2.50954	0.436519	5.74899	8.97759e-09	1.23227e-07
Mag	11.4861	2.50688	0.526393	4.76238	1.91323e-06	1.60858e-05
Ncr1	10.635	2.50424	0.507821	4.93134	8.16667e-07	7.48593e-06
Col5a2	2840.8	2.50243	0.37029	6.75802	1.39888e-11	3.08464e-10
Themis2	264.666	2.50118	0.164659	15.1901	4.11542e-52	8.39423e-49
Asprv1	8.03312	2.50006	0.828384	3.01799	0.00254454	0.00943642
Fermt3	326.066	2.49904	0.252488	9.89766	4.26108e-23	3.76248e-21
Knl1	17.0305	2.49872	0.445499	5.60882	2.03715e-08	2.61004e-07
Tlr8	120.292	2.49407	0.194159	12.8455	9.11373e-38	3.57486e-35
Cd69	12.8147	2.49165	0.509841	4.8871	1.0233e-06	9.15855e-06
Otulinl	187.405	2.49025	0.210935	11.8058	3.64321e-32	8.84649e-30
Krt8	114.399	2.48994	0.682171	3.65002	0.000262222	0.00132718
C1qa	4362.42	2.48912	0.240155	10.3646	3.59188e-25	3.96019e-23
Cpn1	5.54101	2.48761	0.786216	3.16403	0.00155598	0.0061782
Gna15	37.1293	2.48491	0.342234	7.26085	3.84678e-13	1.05603e-11
Nectin4	47.9122	2.48426	0.280203	8.86593	7.58672e-19	4.07227e-17
AB124611	98.746	2.48391	0.265829	9.34402	9.27401e-21	6.16163e-19
Gm46224	4.26387	2.47788	0.808777	3.06373	0.00218595	0.00826906
Laptm5	1845.26	2.47472	0.197543	12.5275	5.27901e-36	1.73671e-33
Cdhr4	19.7303	2.47435	0.773281	3.19981	0.00137519	0.0055621
Pglyrp1	25.5032	2.474	0.494684	5.00117	5.69844e-07	5.44408e-06
Prc1	62.8155	2.47001	0.306936	8.0473	8.46386e-16	3.23291e-14
Dnaic2	15.1059	2.4663	0.717961	3.43515	0.000592231	0.00268921
Muc1	42.4594	2.4635	0.490049	5.02704	4.98108e-07	4.82656e-06
Gm42785	13.8431	2.45525	0.812097	3.02334	0.00249997	0.00929323
Fcgr2b	995.242	2.45523	0.203448	12.0681	1.55729e-33	4.2352e-31
Clec4a3	168.23	2.45512	0.208936	11.7506	7.01399e-32	1.62573e-29
Tyrobp	1048.93	2.45301	0.253073	9.6929	3.23231e-22	2.55541e-20
Ifi27l2a	1966.26	2.45083	0.295371	8.29746	1.06361e-16	4.46386e-15
Epb42	8.153	2.44783	0.71872	3.40581	0.000659676	0.00295204
Lcp1	2024.31	2.44073	0.17558	13.901	6.24697e-44	4.5507e-41
Snca	394.532	2.43863	0.474575	5.13856	2.76852e-07	2.83909e-06
Creg2	11.6398	2.43357	0.46485	5.23516	1.64841e-07	1.77055e-06
Apoc1	246.416	2.43212	0.76509	3.17886	0.00147853	0.00591789
Ptpn6	437.469	2.43104	0.217855	11.159	6.47107e-29	1.05592e-26
Etv4	19.3293	2.42942	0.563577	4.31072	1.62722e-05	0.000110414
Gm39556	5.22258	2.42845	0.734063	3.30824	0.000938856	0.00401153
Nckap1l	759.178	2.42431	0.185099	13.0974	3.40837e-39	1.61676e-36
Dok3	118.274	2.42084	0.387903	6.24084	4.35235e-10	7.51693e-09
Pcdhgc5	30.0978	2.41969	0.453021	5.34124	9.2314e-08	1.03857e-06
Ltbp2	1083.87	2.41779	0.470079	5.14337	2.6985e-07	2.77565e-06
Slc11a1	323.142	2.41743	0.251953	9.59477	8.41014e-22	6.42478e-20
5430427O19Rik	31.3958	2.41722	0.278823	8.66938	4.34487e-18	2.15103e-16
Pld4	830.959	2.41661	0.181727	13.2981	2.37581e-40	1.21149e-37
Gpr132	28.268	2.41578	0.353391	6.836	8.14365e-12	1.87478e-10
Adgre1	1070.3	2.41536	0.165415	14.6018	2.73547e-48	3.48721e-45
Postn	6181.08	2.41418	0.416576	5.79528	6.8206e-09	9.58786e-08
Pik3r5	157.033	2.41374	0.258404	9.34098	9.54443e-21	6.3207e-19
Cybb	996.288	2.41248	0.158692	15.2023	3.41609e-52	7.742e-49
Gm26559	4.07639	2.41025	0.787754	3.05965	0.00221592	0.00837003
Kcnn4	31.9051	2.40785	0.436397	5.51757	3.43713e-08	4.21823e-07
Nlrp1a	8.37171	2.40656	0.601308	4.00221	6.27547e-05	0.00037134
Psd4	114.698	2.4053	0.244859	9.82318	8.94739e-23	7.54132e-21
Ccnb1	28.8772	2.40389	0.378304	6.35439	2.09253e-10	3.80065e-09
Itgal	201.156	2.40376	0.257755	9.32575	1.10203e-20	7.18148e-19
Cenpe	39.8378	2.40228	0.326653	7.35424	1.92023e-13	5.47025e-12
Dlgap5	19.9576	2.40047	0.422073	5.68733	1.29039e-08	1.73158e-07
Ctsk	575.704	2.40022	0.33224	7.22438	5.03411e-13	1.36001e-11
Ccl6	1646.19	2.3996	0.263827	9.09535	9.42787e-20	5.67258e-18
Tfec	35.2524	2.39698	0.384823	6.22878	4.70076e-10	8.02107e-09
Slfn2	685.524	2.39661	0.183939	13.0294	8.32508e-39	3.77348e-36
Rac2	299.728	2.39621	0.296527	8.08092	6.42816e-16	2.51661e-14
Gpr39	84.2916	2.39559	0.396058	6.04857	1.4614e-09	2.3161e-08
Btk	99.3704	2.39406	0.222993	10.736	6.89414e-27	8.89998e-25
AI662270	87.7262	2.3937	0.229941	10.4101	2.22979e-25	2.52672e-23
Pimreg	24.7381	2.39322	0.353024	6.7792	1.20844e-11	2.69974e-10
Irf5	311.094	2.38817	0.240428	9.93301	2.99081e-23	2.69927e-21
Pilrb2	26.4554	2.38682	0.347454	6.86945	6.44492e-12	1.511e-10
Klrd1	11.6024	2.38666	0.480499	4.96706	6.7977e-07	6.35439e-06
Ptafr	278.703	2.38637	0.187167	12.75	3.11937e-37	1.1683e-34
Serinc2	28.3525	2.3836	0.496361	4.80215	1.56973e-06	1.35299e-05
C1qc	3797.78	2.38235	0.268555	8.87102	7.24798e-19	3.95286e-17
Zc3h12d	27.5118	2.38067	0.370225	6.43033	1.27324e-10	2.40244e-09
Sh2d5	6.80072	2.37481	0.656609	3.61678	0.000298291	0.00148179
Stil	10.206	2.37401	0.479045	4.9557	7.20696e-07	6.69096e-06
Nfam1	395.246	2.37262	0.170545	13.912	5.35722e-44	4.04708e-41
Cyth4	695.41	2.37183	0.178641	13.2771	3.14358e-40	1.56389e-37
Lyz2	17374.7	2.37119	0.212354	11.1662	5.96847e-29	9.81766e-27
Aebp1	2361.14	2.36998	0.275883	8.59052	8.65736e-18	4.15492e-16
Lgals3bp	3239.42	2.36977	0.106596	22.2313	1.71284e-109	3.49368e-105
Fbln7	150.933	2.36849	0.403769	5.86594	4.46603e-09	6.48815e-08
Egr3	35.1575	2.3662	0.362055	6.53548	6.34058e-11	1.25319e-09
Samsn1	35.556	2.36604	0.276676	8.55166	1.21334e-17	5.66329e-16
Slfn8	197.391	2.36487	0.340699	6.94122	3.88738e-12	9.32835e-11
Psrc1	21.7458	2.36196	0.408617	5.78036	7.45406e-09	1.03924e-07
Ifi47	275.826	2.361	0.241117	9.79195	1.21927e-22	1.01924e-20
Usp18	327.96	2.36002	0.139322	16.9393	2.30983e-64	1.17784e-60
Cbr2	1530.06	2.35961	0.491747	4.79843	1.59915e-06	1.3757e-05
Bub1	14.0008	2.35883	0.517752	4.55592	5.21578e-06	4.004e-05
Ifi213	85.6147	2.35646	0.285512	8.25346	1.53867e-16	6.36599e-15
Cd300ld4	14.172	2.35308	0.58309	4.03554	5.44778e-05	0.000327107
Cd24a	413.881	2.35237	0.463138	5.07921	3.79009e-07	3.76921e-06
Spic	19.7093	2.34894	0.374521	6.27184	3.56809e-10	6.26319e-09
Gm15867	8.00169	2.34842	0.732287	3.20697	0.0013414	0.00544924
Tlr12	6.7072	2.34673	0.686184	3.41998	0.000626259	0.00282231
Dock2	362.63	2.34636	0.21199	11.0682	1.7886e-28	2.82806e-26
Tifab	121.795	2.34557	0.243762	9.62236	6.43401e-22	4.971e-20
Gm14221	4.90077	2.34242	0.750943	3.11931	0.00181274	0.00704192
Asgr2	7.88894	2.34017	0.6602	3.54463	0.000393161	0.00187894
Nfkbid	18.512	2.33484	0.466805	5.00175	5.68124e-07	5.43273e-06
Ager	17.6103	2.33375	0.691198	3.37639	0.000734433	0.00323967
Klrg1	5.79326	2.33134	0.736791	3.16418	0.00155518	0.00617621
Prg4	843.052	2.32892	0.395604	5.88699	3.93285e-09	5.79612e-08
Cdca8	30.6549	2.32841	0.345337	6.74244	1.55752e-11	3.40866e-10
Gm15931	35.7135	2.32784	0.289255	8.0477	8.43638e-16	3.22846e-14
Kcnab2	160.812	2.32626	0.227602	10.2208	1.60092e-24	1.67456e-22
Rab32	150.703	2.32546	0.233356	9.96528	2.16257e-23	1.97802e-21
Bst2	1416.22	2.32191	0.20344	11.4133	3.58992e-30	6.77997e-28
Zmynd15	81.8817	2.3211	0.231467	10.0278	1.15079e-23	1.07181e-21
Armc3	5.41976	2.31868	0.748968	3.09584	0.00196259	0.00753769
Spon2	105.347	2.31829	0.353338	6.5611	5.34106e-11	1.06805e-09
Cep55	16.7835	2.31651	0.434142	5.33583	9.51069e-08	1.06822e-06
B4galt5	1217.54	2.3138	0.154078	15.017	5.67875e-51	9.65245e-48
Melk	15.4451	2.30886	0.34349	6.72178	1.79512e-11	3.87052e-10
Tnfaip8l2	169.738	2.30703	0.270187	8.53865	1.35799e-17	6.30957e-16
Tbx21	9.37308	2.30539	0.542193	4.25197	2.11896e-05	0.0001406
Dhx58	175.533	2.3047	0.210276	10.9603	5.92724e-28	8.88956e-26
Lilra6	11.3136	2.30441	0.479206	4.8088	1.51838e-06	1.31286e-05
Pou2f2	100.003	2.30229	0.290913	7.914	2.49251e-15	9.06233e-14
Runx3	47.6393	2.30118	0.446313	5.15597	2.52316e-07	2.60846e-06
Coro2a	90.8703	2.29928	0.258525	8.89383	5.90371e-19	3.25454e-17
Fcgr3	1282.97	2.29921	0.214256	10.7311	7.27164e-27	9.32828e-25
Itih3	32.1732	2.29637	0.540665	4.2473	2.1636e-05	0.000143004
Arhgap30	439.933	2.29543	0.204033	11.2503	2.30784e-29	3.85845e-27
Ncf1	518.071	2.2903	0.251902	9.09204	9.71979e-20	5.83102e-18
C5ar1	427.519	2.28992	0.160342	14.2815	2.85499e-46	2.64697e-43
Ccl9	747.585	2.28586	0.224723	10.1719	2.64686e-24	2.67268e-22
Fam167b	17.5034	2.2858	0.392313	5.82646	5.66155e-09	8.06416e-08
Tap1	1011.98	2.28566	0.315641	7.24132	4.44345e-13	1.20844e-11
Spire2	6.93454	2.28307	0.708253	3.22353	0.0012662	0.00519026
Npl	92.393	2.28202	0.269325	8.47312	2.38907e-17	1.08772e-15
Xcl1	8.30981	2.28201	0.698374	3.26761	0.0010846	0.00453517
Epsti1	151.308	2.2808	0.22418	10.174	2.59126e-24	2.62955e-22
Ndc80	22.5563	2.27819	0.36908	6.17262	6.71664e-10	1.11928e-08
Ms4a6c	601.771	2.27792	0.242574	9.39061	5.96533e-21	4.08305e-19
Cxcl16	780.283	2.27775	0.209522	10.8712	1.58125e-27	2.25143e-25
Cd8a	14.3873	2.27742	0.429347	5.30437	1.13066e-07	1.25405e-06
AI427809	19.8835	2.27533	0.418096	5.44211	5.26524e-08	6.25116e-07
Ifi44	254.561	2.27443	0.200497	11.3439	7.94781e-30	1.47918e-27
Cilp	2728.16	2.27387	0.388169	5.85795	4.68623e-09	6.78589e-08
Tent5c	662.993	2.27057	0.394249	5.75923	8.44977e-09	1.1661e-07
Lipg	14.0038	2.2705	0.662913	3.42503	0.000614721	0.002774
St14	29.008	2.27022	0.505669	4.48954	7.13768e-06	5.30566e-05
Abcc3	138.594	2.27009	0.269594	8.4204	3.75186e-17	1.66725e-15
Gpr65	131.052	2.26773	0.183073	12.387	3.07201e-35	9.35221e-33
Haspin	16.9482	2.26756	0.39132	5.79465	6.84647e-09	9.61759e-08
Cdhr1	7.3629	2.26637	0.687457	3.29675	0.000978112	0.00415118
Phldb3	11.2084	2.26482	0.536439	4.22195	2.42198e-05	0.000158134
Tnfrsf11b	22.8844	2.26441	0.49444	4.57975	4.65527e-06	3.61177e-05
Evi2a	262.522	2.2616	0.193969	11.6596	2.05026e-31	4.40202e-29
H2-Q7	655.468	2.25871	0.267214	8.45281	2.84376e-17	1.28612e-15
Tmem106a	455.851	2.25819	0.182141	12.398	2.67778e-35	8.40288e-33
Rbm47	66.1488	2.25718	0.440804	5.1206	3.04569e-07	3.09686e-06
Plaur	123.462	2.25709	0.290766	7.76259	8.32117e-15	2.85255e-13
Kif15	19.8637	2.24974	0.358495	6.27553	3.48435e-10	6.13734e-09
Rgs16	72.7343	2.24643	0.277979	8.08129	6.40843e-16	2.51371e-14
Ccnb2	34.8511	2.24622	0.361505	6.21352	5.18117e-10	8.79936e-09
Oasl2	628.995	2.24478	0.15073	14.8928	3.6733e-50	5.76341e-47
Trim30b	16.5388	2.24347	0.46079	4.86874	1.1231e-06	9.9599e-06
Hvcn1	258.904	2.23966	0.301442	7.42984	1.0873e-13	3.21398e-12
Ckap2l	31.6233	2.23813	0.347453	6.44154	1.18268e-10	2.244e-09
B4galnt1	134.737	2.23485	0.298362	7.4904	6.86628e-14	2.0841e-12
G530011O06Rik	102.835	2.23482	0.473146	4.72332	2.32024e-06	1.91448e-05
Tbxas1	201.745	2.23385	0.229949	9.71454	2.61429e-22	2.10766e-20
Traf3ip3	26.7375	2.23197	0.407303	5.47987	4.25643e-08	5.12203e-07
Alox5ap	458.915	2.22668	0.237227	9.38629	6.21492e-21	4.22552e-19
Trim30c	6.9484	2.2265	0.491361	4.53129	5.86251e-06	4.45188e-05
Alas2	2929.78	2.22163	0.428582	5.18369	2.17542e-07	2.28369e-06
P2ry6	300.621	2.21891	0.236768	9.37165	7.14097e-21	4.80708e-19
A530032D15Rik	5.3825	2.2185	0.718641	3.08708	0.00202136	0.00771801
Ckmt1	39.8769	2.21754	0.533167	4.15917	3.19403e-05	0.00020264
Mki67	252.994	2.21534	0.263904	8.39449	4.6793e-17	2.04376e-15
1600010M07Rik	8.24256	2.21122	0.517383	4.27386	1.92122e-05	0.000128735
Gm13710	4.9279	2.21016	0.701183	3.15204	0.00162135	0.00639909
Lpar5	8.80572	2.2092	0.493955	4.47247	7.73225e-06	5.67932e-05
Ssc5d	546.702	2.20645	0.23564	9.36368	7.70082e-21	5.14995e-19
Slc39a4	23.2692	2.20517	0.560255	3.93601	8.28484e-05	0.000475481
Kcnk13	67.4182	2.20421	0.339215	6.49796	8.14185e-11	1.58614e-09
Runx1	134.57	2.20327	0.217418	10.1338	3.91146e-24	3.83567e-22
Slc16a11	31.9848	2.19959	0.61297	3.58842	0.000332687	0.00162534
Adam12	108.474	2.19708	0.671037	3.27415	0.00105979	0.00444419
Pmaip1	25.4438	2.19512	0.318019	6.90248	5.11018e-12	1.21341e-10
Slurp1	7.62717	2.19322	0.685408	3.19987	0.00137487	0.00556194
Ebi3	34.4721	2.19219	0.30213	7.25579	3.9931e-13	1.09032e-11
Slc13a3	22.8856	2.19219	0.447307	4.90086	9.54192e-07	8.61179e-06
Plet1	37.5392	2.19217	0.53693	4.08278	4.45006e-05	0.00027381
Ptpn7	73.1717	2.1921	0.248977	8.80443	1.31522e-18	6.91403e-17
Tspan32	37.0406	2.1915	0.370368	5.9171	3.2767e-09	4.90351e-08
Klrk1	34.2792	2.18909	0.389062	5.62659	1.83806e-08	2.38038e-07
Nuf2	21.1155	2.18809	0.459556	4.76132	1.92334e-06	1.61641e-05
Cd53	550.647	2.18717	0.187724	11.651	2.26829e-31	4.8194e-29
Spdl1	15.7229	2.18625	0.36865	5.93041	3.02174e-09	4.56552e-08
Klf5	19.7535	2.18607	0.527317	4.14564	3.38859e-05	0.000213852
Neurl3	306.76	2.18375	0.218434	9.9973	1.56614e-23	1.44545e-21
Ncapg	19.738	2.18317	0.472212	4.62329	3.77704e-06	2.98606e-05
Ciita	147.677	2.18182	0.45453	4.80017	1.5853e-06	1.36493e-05
Cd300a	235.309	2.18099	0.161075	13.5402	9.05184e-42	5.4303e-39
Ccna2	61.3042	2.18031	0.290775	7.4983	6.46531e-14	1.97415e-12
Socs1	18.3365	2.17979	0.489229	4.45556	8.36753e-06	6.09545e-05
Ms4a4a	172.972	2.17932	0.355917	6.12311	9.17674e-10	1.49717e-08
Sh3pxd2b	532.168	2.17808	0.198665	10.9636	5.71697e-28	8.6377e-26
Ifi27l2b	9.92489	2.17702	0.470528	4.62676	3.71423e-06	2.9421e-05
Gm6377	22.1144	2.17648	0.41132	5.29146	1.21346e-07	1.33356e-06
Gm43190	29.499	2.17637	0.697381	3.12077	0.00180377	0.00701326
Kcnj10	16.1461	2.17523	0.440786	4.9349	8.01925e-07	7.36464e-06
Sash3	139.081	2.17399	0.243933	8.91226	5.00014e-19	2.7639e-17
Ncf2	306.297	2.17221	0.223329	9.7265	2.3245e-22	1.89652e-20
Eme1	5.36205	2.17022	0.619446	3.50349	0.000459202	0.00215616
Ccl19	17.5516	2.1684	0.547965	3.95718	7.5839e-05	0.000439457
Cd8b1	9.25853	2.16804	0.692758	3.12958	0.00175056	0.00683632
Card11	29.3994	2.16719	0.477765	4.5361	5.73027e-06	4.35764e-05
Il3ra	127.147	2.1654	0.356411	6.07557	1.23551e-09	1.97964e-08
Rgs14	60.9362	2.16489	0.308858	7.00934	2.39438e-12	5.94861e-11
Ska3	11.7557	2.16413	0.493078	4.38903	1.13856e-05	8.05522e-05
Ptprc	685.752	2.1615	0.204199	10.5852	3.48853e-26	4.21039e-24
Ptpn18	119.344	2.16072	0.325753	6.633	3.28928e-11	6.77692e-10
Clec4a2	147.041	2.15879	0.243706	8.85814	8.13572e-19	4.32147e-17
Ifi30	494.373	2.15686	0.199222	10.8264	2.58011e-27	3.53198e-25
Ctsw	18.9731	2.15649	0.356113	6.05562	1.39875e-09	2.22372e-08
Hcar2	36.6134	2.15419	0.706581	3.04875	0.00229798	0.00864318
Cdkn2a	8.00628	2.15159	0.552547	3.89395	9.8626e-05	0.000554959
Mybl2	17.0443	2.15103	0.531023	4.05073	5.10579e-05	0.000309029
Ikzf1	173.5	2.15059	0.194474	11.0585	1.99439e-28	3.1292e-26
Gtse1	20.6598	2.14972	0.364699	5.8945	3.75829e-09	5.55894e-08
C130026I21Rik	24.7753	2.14724	0.391897	5.47908	4.27534e-08	5.14175e-07
Was	114.874	2.14641	0.180273	11.9064	1.09547e-32	2.82839e-30
Irf8	364.423	2.14521	0.189384	11.3273	9.61378e-30	1.75082e-27
Ccdc88b	139.381	2.14482	0.256068	8.37599	5.47607e-17	2.36643e-15
Rassf5	160.817	2.14323	0.255137	8.40029	4.45367e-17	1.95358e-15
Cenpi	13.6519	2.14311	0.408594	5.24507	1.56219e-07	1.68592e-06
Ms4a4b	36.6541	2.1423	0.343924	6.229	4.69427e-10	8.01918e-09
Clec5a	108.756	2.14021	0.262057	8.16698	3.16194e-16	1.27459e-14
Cpxm1	905.971	2.13954	0.229088	9.33941	9.68714e-21	6.39445e-19
Cfp	516.03	2.13715	0.259434	8.23772	1.75517e-16	7.2178e-15
Pla2g7	683.828	2.13488	0.314317	6.79213	1.10493e-11	2.48756e-10
Nxpe1-ps	8.45208	2.13341	0.489896	4.35482	1.33177e-05	9.23007e-05
Troap	6.73418	2.13003	0.680673	3.1293	0.00175222	0.0068402
Capg	896.022	2.12904	0.229255	9.28679	1.5901e-20	1.01354e-18
Ifi204	609.998	2.12522	0.156325	13.5949	4.2943e-42	2.73721e-39
Marcksl1	175.624	2.12432	0.236314	8.98941	2.48554e-19	1.4281e-17
Evi2	22.9407	2.12338	0.369053	5.75358	8.73732e-09	1.20091e-07
Kntc1	16.612	2.12316	0.434685	4.88437	1.03758e-06	9.28227e-06
Espl1	53.8232	2.11981	0.262762	8.06741	7.1804e-16	2.80572e-14
Slamf6	14.5666	2.11975	0.467219	4.53696	5.70721e-06	4.34203e-05
Apoe	27778.7	2.11964	0.363362	5.83339	5.43117e-09	7.76311e-08
Iqgap3	53.7612	2.11754	0.27696	7.64565	2.07887e-14	6.78442e-13
Il18	31.0196	2.11706	0.356101	5.9451	2.76281e-09	4.1867e-08
Tgtp2	1587.27	2.11511	0.594963	3.55502	0.000377953	0.00181562
Cd274	853.199	2.11495	0.577608	3.66157	0.000250675	0.00127602
Tlr2	350.518	2.11475	0.165873	12.7492	3.15028e-37	1.1683e-34
Soat2	7.03572	2.11459	0.605509	3.49226	0.00047896	0.0022376
BC064078	23.8021	2.11324	0.383186	5.51491	3.48953e-08	4.27483e-07
Pclaf	26.4789	2.11277	0.441615	4.7842	1.71671e-06	1.46559e-05
Rad54l	10.7162	2.11246	0.505332	4.18034	2.91069e-05	0.000186814
Clec7a	270.621	2.10986	0.193909	10.8807	1.42487e-27	2.06121e-25
Fgl1	19.6786	2.10873	0.580854	3.6304	0.000282983	0.00141644
Myo16	3.9956	2.10851	0.656898	3.2098	0.00132826	0.00540339
Batf	39.3079	2.10592	0.304522	6.91549	4.66238e-12	1.11097e-10
Cst7	5.93011	2.10509	0.658905	3.19483	0.00139911	0.00564319
Gm15922	29.8655	2.10305	0.492728	4.26818	1.97077e-05	0.000131667
Ms4a6b	478.909	2.10292	0.262869	7.99989	1.24528e-15	4.6691e-14
Fcrl1	17.1255	2.10236	0.655714	3.20622	0.00134492	0.00546024
Unc93b1	1167.72	2.10212	0.216419	9.71322	2.6484e-22	2.12675e-20
Cd4	63.7381	2.10028	0.289379	7.2579	3.9314e-13	1.07636e-11
Ccl22	12.6343	2.09889	0.430278	4.87799	1.07171e-06	9.55405e-06
Treml2	38.6108	2.09886	0.459909	4.56365	5.02716e-06	3.87378e-05
Mmp25	10.794	2.0978	0.485518	4.32074	1.55509e-05	0.000106191
Gm15433	12.244	2.09777	0.393435	5.33193	9.71726e-08	1.08723e-06
Plxna4os1	16.8778	2.0974	0.38025	5.51586	3.47087e-08	4.25452e-07
Tnfrsf9	7.66758	2.09711	0.520163	4.03164	5.53896e-05	0.000332191
Lck	30.3111	2.09674	0.314378	6.66947	2.56729e-11	5.39289e-10
Gm19531	6.254	2.09576	0.670745	3.12452	0.00178095	0.00693377
Dnase1l3	13.6381	2.0922	0.610563	3.42667	0.000611022	0.0027603
H2-K1	12614.3	2.08829	0.177306	11.7779	5.07275e-32	1.21728e-29
Gm4788	6.41976	2.08745	0.680116	3.06926	0.0021459	0.00813266
Pcyt1b	13.6501	2.08471	0.411568	5.0653	4.07752e-07	4.03734e-06
Adamts8	130.443	2.08424	0.481433	4.32924	1.49626e-05	0.000102551
Pamr1	504.265	2.07586	0.297663	6.97385	3.08392e-12	7.51525e-11
C1qtnf5	342.32	2.074	0.342962	6.04731	1.47282e-09	2.33058e-08
Hba-a2	43969.2	2.0738	0.392774	5.27989	1.2926e-07	1.41292e-06
Cd6	7.81069	2.07264	0.655165	3.16355	0.00155859	0.00618736
Padi4	19.559	2.07071	0.529596	3.90998	9.23037e-05	0.000523414
Cd300ld3	220.055	2.07001	0.283168	7.31019	2.66767e-13	7.50516e-12
Cxcl1	43.1655	2.06923	0.343095	6.03107	1.62874e-09	2.55352e-08
Sele	48.2628	2.06678	0.335941	6.15222	7.64048e-10	1.26702e-08
Klrb1b	9.30093	2.06538	0.603019	3.42506	0.000614657	0.002774
Pstpip1	106.892	2.05637	0.275538	7.4631	8.45101e-14	2.53336e-12
Gapt	13.2616	2.05574	0.406137	5.06169	4.15559e-07	4.10071e-06
Cd48	205.687	2.05514	0.258116	7.96207	1.69182e-15	6.21766e-14
Aldh3b1	173.007	2.05381	0.251993	8.15027	3.63113e-16	1.45509e-14
Clspn	24.0409	2.05312	0.385941	5.31977	1.03898e-07	1.1593e-06
Cd14	326.756	2.05297	0.283128	7.25105	4.13545e-13	1.12618e-11
Clec4a1	251.372	2.05262	0.193771	10.593	3.20969e-26	3.89691e-24
Tpx2	60.7645	2.05032	0.255532	8.02371	1.02601e-15	3.87546e-14
C3	21082.2	2.04985	0.162692	12.5995	2.12356e-36	7.46796e-34
Col1a2	8589.86	2.04734	0.256137	7.99316	1.31527e-15	4.89553e-14
Hpgds	179.134	2.04656	0.174983	11.6958	1.33959e-31	3.0026e-29
Ikbke	88.5448	2.04252	0.290933	7.02061	2.20906e-12	5.5354e-11
Ifi208	107.897	2.04162	0.249467	8.18394	2.74717e-16	1.11179e-14
Batf2	54.8452	2.04062	0.426225	4.78765	1.68742e-06	1.44554e-05
Nfkbie	97.15	2.03708	0.216229	9.42091	4.47184e-21	3.09194e-19
Lif	18.4282	2.03639	0.429268	4.74386	2.09681e-06	1.74424e-05
Serpinb10	7.25028	2.03628	0.642445	3.16957	0.00152664	0.00608538
Hba-a1	35634.8	2.03604	0.375004	5.42939	5.65468e-08	6.66311e-07
H2-DMb1	326.848	2.03581	0.217071	9.37857	6.68725e-21	4.53156e-19
Tnfsf9	17.6547	2.03561	0.408438	4.9839	6.23147e-07	5.87897e-06
Cd207	117.197	2.03402	0.6569	3.09639	0.00195891	0.00752748
Tigit	3.98119	2.03194	0.672585	3.02108	0.00251872	0.00935439
Napsa	79.4527	2.03089	0.412171	4.92731	8.33714e-07	7.6291e-06
Emb	127.247	2.02947	0.345579	5.87267	4.28828e-09	6.26113e-08
Kif22	32.988	2.02856	0.366894	5.52901	3.22039e-08	3.97376e-07
H2-Ab1	2767.6	2.02845	0.269263	7.53333	4.94621e-14	1.54974e-12
Scnn1a	50.8817	2.02468	0.454785	4.45195	8.50957e-06	6.19007e-05
Fgd3	146.222	2.02392	0.207035	9.77577	1.43066e-22	1.19107e-20
Ifit2	1187.11	2.02306	0.188412	10.7375	6.788e-27	8.81878e-25
Slfn9	138.6	2.02116	0.249774	8.09194	5.87213e-16	2.31224e-14
AC113595.1	22.9763	2.02075	0.343209	5.88782	3.91324e-09	5.7714e-08
Qprt	11.7245	2.02047	0.538957	3.74885	0.000177646	0.000938714
Lag3	26.8512	2.0195	0.364908	5.53426	3.12544e-08	3.86127e-07
Unc13d	51.2112	2.01866	0.252454	7.99614	1.28377e-15	4.80071e-14
Blnk	147.282	2.01264	0.200395	10.0434	9.82658e-24	9.19416e-22
Il18rap	24.2578	2.01243	0.338052	5.95301	2.63256e-09	4.00719e-08
Junb	591.257	2.01132	0.420936	4.77821	1.76866e-06	1.50314e-05
2210406H18Rik	6.59507	2.011	0.600309	3.34995	0.00080827	0.0035197
Tlr11	10.5442	2.01084	0.619606	3.24535	0.00117307	0.00485631
Tnfrsf13b	54.22	2.00905	0.296282	6.78085	1.19472e-11	2.67494e-10
Nlrp1b	27.4187	2.00868	0.368556	5.45015	5.03272e-08	5.99606e-07
Fasl	4.51842	2.00823	0.61213	3.28072	0.00103541	0.0043545
Tnfrsf1b	686.267	2.0079	0.178473	11.2505	2.30335e-29	3.85845e-27
Dennd1c	66.2065	2.00727	0.268707	7.47013	8.0115e-14	2.41019e-12
Gpr183	59.1552	2.00605	0.248823	8.06216	7.49561e-16	2.91215e-14
Gbp6	2363.79	2.00473	0.553237	3.62363	0.000290494	0.00144835
Mfap4	1931.1	2.00387	0.374487	5.35096	8.7491e-08	9.89769e-07
Crlf2	123.365	2.00263	0.416939	4.80318	1.56167e-06	1.34687e-05
Gcsam	7.74871	1.99595	0.532709	3.7468	0.000179105	0.00094465
Car13	97.8342	1.99589	0.472197	4.22682	2.37019e-05	0.000155001
Stat1	3383.79	1.99582	0.380105	5.2507	1.51521e-07	1.6387e-06
Rasal3	44.5074	1.99475	0.387206	5.15165	2.58203e-07	2.66661e-06
Loxl1	1468.77	1.99468	0.29357	6.79457	1.08633e-11	2.45108e-10
Mmp13	28.3751	1.99464	0.407694	4.89248	9.9572e-07	8.93127e-06
Ctsz	2017.09	1.99415	0.199104	10.0156	1.30142e-23	1.2066e-21
Rtp4	421.066	1.99298	0.139805	14.2554	4.15115e-46	3.52796e-43
Nppb	5079	1.99285	0.412805	4.82758	1.38206e-06	1.20624e-05
H2-D1	15458.2	1.99101	0.145668	13.6682	1.57264e-42	1.03475e-39
Il10ra	392.242	1.99077	0.203861	9.76531	1.58625e-22	1.31524e-20
Sla	307.785	1.98537	0.310649	6.39106	1.64743e-10	3.04372e-09
Amz1	39.019	1.98445	0.359249	5.52388	3.31592e-08	4.07684e-07
Fosb	26.3829	1.98409	0.417533	4.75195	2.01467e-06	1.68208e-05
Cdca2	17.062	1.97919	0.379206	5.2193	1.79604e-07	1.914e-06
Fcrls	489.129	1.97653	0.271668	7.27551	3.45111e-13	9.53826e-12
Ltc4s	96.4382	1.97647	0.356736	5.54041	3.01757e-08	3.74615e-07
Nlrc5	476.879	1.9763	0.306707	6.44362	1.16655e-10	2.21547e-09
Cxcr6	26.2635	1.97534	0.440546	4.48384	7.33102e-06	5.42556e-05
Gm5431	97.2041	1.97492	0.199451	9.90178	4.08929e-23	3.62649e-21
Cdca7l	16.4782	1.97386	0.435386	4.53357	5.79938e-06	4.40559e-05
Trbc2	19.8947	1.97221	0.474293	4.1582	3.20763e-05	0.000203376
Nrip3	28.8056	1.97144	0.53282	3.70002	0.000215586	0.00111663
Pdpn	312.395	1.97088	0.198898	9.909	3.80434e-23	3.38852e-21
Tgm1	17.159	1.97044	0.41481	4.75023	2.0319e-06	1.69508e-05
Mis18bp1	15.2835	1.97023	0.361947	5.44341	5.22695e-08	6.20932e-07
Cenpm	9.35202	1.9697	0.493617	3.99034	6.59781e-05	0.000388722
Tns4	21.1542	1.96918	0.315854	6.23446	4.53347e-10	7.77706e-09
Clic6	52.1147	1.96797	0.606164	3.24659	0.00116796	0.00483812
Col8a2	102.819	1.96683	0.404569	4.86155	1.16469e-06	1.02974e-05
Ckap2	25.098	1.96584	0.396511	4.95785	7.12777e-07	6.62649e-06
Ak5	11.1319	1.96377	0.588182	3.33872	0.000841649	0.00364707
Ipcef1	20.8288	1.96322	0.438145	4.48075	7.43801e-06	5.49089e-05
Arhgap22	118.247	1.96184	0.243856	8.04508	8.619e-16	3.27988e-14
Siglece	50.3506	1.96104	0.300413	6.52783	6.67312e-11	1.31636e-09
H2-Q5	63.2692	1.96072	0.397243	4.93583	7.98114e-07	7.33851e-06
Itgb7	79.6535	1.96019	0.305838	6.40924	1.46245e-10	2.72916e-09
Bid	97.0571	1.95897	0.181908	10.769	4.82119e-27	6.42731e-25
Nrros	423.383	1.95729	0.198181	9.87629	5.27483e-23	4.61763e-21
Itih4	369.418	1.95309	0.356225	5.48276	4.18742e-08	5.0509e-07
Calml4	19.7332	1.95308	0.618869	3.15588	0.00160013	0.00632517
Htr2b	12.4443	1.9515	0.457439	4.26615	1.98876e-05	0.000132782
Scarf2	302.137	1.95059	0.441212	4.42099	9.82511e-06	7.03661e-05
Cd3d	11.1738	1.95052	0.557416	3.49922	0.000466616	0.00218505
H2-Eb1	2865.41	1.94976	0.275252	7.08353	1.4053e-12	3.61462e-11
Sfrp2	261.081	1.9494	0.451365	4.31891	1.56802e-05	0.000106932
8030453O22Rik	5.07408	1.94856	0.544154	3.5809	0.000342413	0.00166727
Cd300ld	445.434	1.94801	0.204443	9.52835	1.5981e-21	1.18103e-19
Serpinb9b	12.4438	1.94622	0.55996	3.47564	0.00050964	0.00236253
Igsf6	143.23	1.94555	0.21594	9.00966	2.06693e-19	1.20455e-17
Fgd2	150.807	1.94484	0.219268	8.86971	7.33354e-19	3.98609e-17
Rnase6	54.7162	1.94149	0.316698	6.13042	8.76466e-10	1.43593e-08
Gm11427	11.7658	1.94076	0.436139	4.44986	8.59261e-06	6.24802e-05
Ptprcap	23.2723	1.93875	0.473353	4.09578	4.20747e-05	0.00026006
Celf4	26.8696	1.93809	0.555243	3.49052	0.000482086	0.00225051
Il2rb	93.1834	1.93798	0.304559	6.36323	1.97555e-10	3.60424e-09
Hsh2d	5.5949	1.93702	0.622824	3.11005	0.00187055	0.00723153
Cd22	71.446	1.9348	0.561289	3.44706	0.000566724	0.00259007
Card9	62.4537	1.93468	0.310608	6.2287	4.70324e-10	8.02107e-09
Fn1	3904.89	1.93357	0.281458	6.86983	6.42792e-12	1.50875e-10
Mrc1	2194.93	1.93158	0.168638	11.454	2.24429e-30	4.2782e-28
Mmp19	276.558	1.93081	0.312188	6.18478	6.21893e-10	1.03973e-08
Sh3bp2	279.259	1.92946	0.191692	10.0655	7.85214e-24	7.38065e-22
Icam1	723.77	1.92879	0.143691	13.4232	4.42074e-41	2.37289e-38
Adamts2	1313.4	1.92809	0.23758	8.11555	4.83603e-16	1.92282e-14
Tlr6	48.366	1.92799	0.223668	8.61988	6.70231e-18	3.2627e-16
Apod	575.389	1.92482	0.28929	6.65359	2.86021e-11	5.95911e-10
Kif19a	30.0944	1.92368	0.388266	4.95453	7.25037e-07	6.72208e-06
C2	330.766	1.91984	0.347317	5.52762	3.24605e-08	4.00089e-07
2021-03-01	167.855	1.91956	0.176192	10.8947	1.22135e-27	1.79222e-25
Ptpn22	54.4001	1.91791	0.325053	5.90031	3.62825e-09	5.38221e-08
Bcl3	102.741	1.91741	0.260782	7.35256	1.94441e-13	5.53141e-12
Fjx1	26.0432	1.91539	0.414817	4.61744	3.88508e-06	3.06079e-05
Tlr7	386.047	1.91075	0.229023	8.34304	7.24021e-17	3.08306e-15
Flt3	18.6455	1.9101	0.435885	4.38212	1.1753e-05	8.27495e-05
Ube2l6	1093.06	1.90965	0.211762	9.01789	1.91753e-19	1.12391e-17
Cela1	37.2829	1.90753	0.398365	4.78841	1.68107e-06	1.44131e-05
Gdf6	57.8154	1.90314	0.39907	4.76895	1.85187e-06	1.56372e-05
I830077J02Rik	46.0538	1.90077	0.239687	7.93023	2.18745e-15	7.98163e-14
B2m	17097.6	1.90039	0.157936	12.0327	2.39351e-33	6.42375e-31
Hcls1	597.122	1.90002	0.156124	12.17	4.49218e-34	1.25516e-31
H2-DMa	286.846	1.89977	0.283949	6.69054	2.22345e-11	4.75385e-10
E2f1	64.749	1.89965	0.263738	7.2028	5.89895e-13	1.58526e-11
Renbp	262.275	1.89777	0.209926	9.0402	1.56382e-19	9.21886e-18
Ticam2	44.5964	1.89616	0.273092	6.94331	3.83028e-12	9.20215e-11
Stap1	30.8249	1.89509	0.3843	4.93127	8.16967e-07	7.48593e-06
Cass4	33.0008	1.89439	0.356276	5.3172	1.05374e-07	1.17449e-06
Krt19	148.882	1.89408	0.575404	3.29175	0.000995678	0.00421345
Kcne4	310.735	1.89333	0.326041	5.80703	6.35896e-09	9.00095e-08
Ms4a14	67.2407	1.89044	0.246599	7.66605	1.77372e-14	5.84468e-13
P2ry13	132.027	1.88823	0.222204	8.4977	1.93378e-17	8.84381e-16
Ccnf	30.0166	1.88398	0.295792	6.36926	1.89939e-10	3.48084e-09
Dnajb13	17.0933	1.88102	0.479585	3.92219	8.77476e-05	0.00050022
Tnfrsf11a	131.007	1.88029	0.214474	8.76697	1.83531e-18	9.47717e-17
Zbtb8b	7.89395	1.87978	0.576394	3.26127	0.00110913	0.00461977
Msi1	6.96439	1.87773	0.61842	3.03633	0.00239475	0.00895265
Abcg3	33.2864	1.87638	0.336575	5.57492	2.4765e-08	3.12968e-07
Adgre4	36.863	1.87226	0.308851	6.06202	1.34425e-09	2.14543e-08
Aspm	34.5148	1.86908	0.356595	5.24147	1.59302e-07	1.71557e-06
Pacsin1	66.1024	1.86609	0.25972	7.18502	6.71962e-13	1.79163e-11
Frzb	404.024	1.86457	0.272374	6.84562	7.61429e-12	1.77091e-10
Kif23	45.179	1.86101	0.243453	7.64422	2.10214e-14	6.84942e-13
Pilrb1	22.6134	1.85782	0.333569	5.56952	2.55438e-08	3.22013e-07
Slc7a8	207.289	1.85345	0.220918	8.38977	4.87077e-17	2.11825e-15
Loxl4	69.2918	1.85339	0.228944	8.09539	5.70807e-16	2.25198e-14
H2-Q6	1572.39	1.8528	0.235338	7.87293	3.46439e-15	1.23537e-13
Cd74	7308.4	1.85108	0.265741	6.96571	3.26752e-12	7.93423e-11
Bst1	140.773	1.85026	0.274798	6.73316	1.66016e-11	3.60621e-10
Cd7	10.4534	1.84998	0.419151	4.41365	1.01644e-05	7.2567e-05
Slc16a3	112.656	1.84931	0.268748	6.88122	5.9341e-12	1.4009e-10
Map3k9	9.94376	1.8456	0.473546	3.8974	9.72307e-05	0.000548001
Dtl	18.7299	1.84251	0.375053	4.91266	8.98497e-07	8.14155e-06
Tmem221	19.1174	1.84194	0.413355	4.45608	8.347e-06	6.08484e-05
Gpr68	34.4034	1.84157	0.272288	6.7633	1.34884e-11	2.97752e-10
Hgf	45.1305	1.84109	0.295097	6.23894	4.40558e-10	7.596e-09
Uhrf1	78.0046	1.83932	0.25762	7.13967	9.35535e-13	2.44017e-11
Nlrc4	30.7259	1.83803	0.25341	7.25318	4.071e-13	1.11011e-11
Rnf180	34.4363	1.8358	0.293981	6.24461	4.24858e-10	7.35015e-09
Apbb1ip	252.219	1.83406	0.178345	10.2838	8.33659e-25	8.90269e-23
Col16a1	590.714	1.83332	0.284774	6.43783	1.21196e-10	2.2953e-09
Rab15	82.7436	1.8321	0.290748	6.30134	2.95091e-10	5.24758e-09
Anxa8	122.663	1.83132	0.48	3.81525	0.000136043	0.000738688
Hbb-bt	14697.7	1.82934	0.302458	6.04824	1.46437e-09	2.31901e-08
Ccr7	17.0385	1.82879	0.509718	3.58785	0.000333422	0.00162816
Mmp27	20.3489	1.82849	0.368866	4.95707	7.15627e-07	6.64692e-06
Vill	42.0377	1.82753	0.4234	4.31631	1.58657e-05	0.000108015
Tmem173	305.767	1.82739	0.209436	8.72527	2.65543e-18	1.35407e-16
Gmfg	141.07	1.82527	0.288783	6.32056	2.60616e-10	4.67117e-09
Rhoh	41.2243	1.82088	0.339329	5.36611	8.04546e-08	9.1729e-07
Ctse	13.5699	1.81693	0.526685	3.44974	0.000561131	0.00256796
Nusap1	54.8167	1.81628	0.242621	7.48607	7.09649e-14	2.14758e-12
Fxyd5	952.595	1.81625	0.219103	8.28946	1.13762e-16	4.76471e-15
Mfap5	1257.07	1.81434	0.415223	4.36957	1.24493e-05	8.69919e-05
Arhgap45	547.851	1.81341	0.236291	7.6745	1.66059e-14	5.49854e-13
Esco2	12.2052	1.81102	0.381077	4.75238	2.01034e-06	1.67915e-05
Gm13889	131.888	1.80983	0.412613	4.38627	1.15309e-05	8.13544e-05
Racgap1	86.3558	1.80891	0.24731	7.31434	2.58651e-13	7.28687e-12
Inpp5d	530.512	1.80839	0.179661	10.0655	7.8451e-24	7.38065e-22
Olfm2	19.5511	1.80821	0.425547	4.24913	2.14598e-05	0.000142115
Wnt4	27.7619	1.8069	0.591028	3.05722	0.00223398	0.00842575
Arhgap4	105.108	1.80478	0.28551	6.32125	2.59463e-10	4.65869e-09
Hbb-bs	97319.8	1.80331	0.296355	6.08498	1.16507e-09	1.87593e-08
Gm26637	4.84403	1.8016	0.551608	3.26608	0.00109047	0.00455785
Clca3a1	89.9766	1.80094	0.415479	4.33463	1.46008e-05	0.000100173
H2-T23	2185.42	1.79906	0.168789	10.6586	1.58892e-26	1.95537e-24
Dmkn	34.846	1.79871	0.516113	3.48511	0.000491929	0.00229032
Spag5	31.8027	1.79859	0.328957	5.46757	4.56249e-08	5.46737e-07
Scml4	70.5224	1.79731	0.237521	7.56697	3.82029e-14	1.2081e-12
Gm17084	15.2626	1.79591	0.514677	3.4894	0.000484105	0.00225821
Bdkrb2	45.6402	1.79468	0.330529	5.42973	5.6438e-08	6.65414e-07
Mx2	98.6119	1.79393	0.179718	9.98191	1.82905e-23	1.6805e-21
S100a4	371.705	1.79198	0.301591	5.94176	2.81986e-09	4.26999e-08
Naip2	133.074	1.79184	0.152489	11.7506	7.01041e-32	1.62573e-29
Wdfy4	309.902	1.79164	0.19455	9.20912	3.28823e-20	2.04482e-18
Trim30d	150.409	1.79155	0.15288	11.7187	1.02257e-31	2.34351e-29
Gbp3	962.575	1.79069	0.33035	5.42058	5.94056e-08	6.96377e-07
Atf3	250.743	1.79046	0.250012	7.16151	7.97903e-13	2.10269e-11
Rims3	14.3933	1.78883	0.457096	3.91347	9.0979e-05	0.000516764
Tnfsf13	70.4906	1.78876	0.262872	6.8047	1.01258e-11	2.28976e-10
Ackr1	14.0799	1.78821	0.490671	3.64441	0.000268007	0.0013531
Tspan8	25.2916	1.78821	0.482624	3.70517	0.000211249	0.00109695
Fam180a	56.9504	1.78708	0.443822	4.02657	5.65952e-05	0.000338426
Loxl2	978.106	1.78682	0.210031	8.50743	1.77839e-17	8.1514e-16
Col14a1	1235.32	1.78664	0.282915	6.31511	2.69966e-10	4.83026e-09
Pik3cg	163.202	1.78531	0.17182	10.3906	2.73665e-25	3.067e-23
C1qtnf6	443.049	1.78167	0.27425	6.49653	8.21924e-11	1.59969e-09
Gatm	163.028	1.77941	0.141247	12.5979	2.16921e-36	7.49921e-34
Soat1	357.602	1.77905	0.18059	9.85134	6.76372e-23	5.84575e-21
Itgae	15.2501	1.77583	0.441739	4.02008	5.81786e-05	0.00034668
Nek6	250.351	1.77439	0.192012	9.24105	2.44091e-20	1.53664e-18
Lilra5	109.215	1.77018	0.216042	8.19369	2.53339e-16	1.02731e-14
Krt7	89.6217	1.76899	0.542371	3.26158	0.00110794	0.00461572
Mcub	86.7676	1.76805	0.229236	7.71278	1.23105e-14	4.14351e-13
Dbn1	326.77	1.76763	0.314838	5.61442	1.97224e-08	2.53324e-07
B3gnt7	17.0554	1.76645	0.497763	3.54878	0.000387017	0.00185435
Ngef	43.2147	1.76571	0.437107	4.03954	5.35552e-05	0.000322327
Panx1	135.982	1.76534	0.284279	6.20988	5.30255e-10	8.99053e-09
Sgo1	11.4086	1.76505	0.491936	3.58797	0.000333265	0.00162778
H2-Aa	4269.75	1.76453	0.264049	6.68259	2.34755e-11	4.98782e-10
Psmb8	905.243	1.76421	0.229259	7.69528	1.41181e-14	4.69766e-13
Kif4	30.7284	1.76324	0.312999	5.63336	1.76733e-08	2.29753e-07
Pak1	100.527	1.76256	0.218743	8.05766	7.77706e-16	3.00433e-14
Orai2	118.194	1.76251	0.216148	8.15419	3.51532e-16	1.41424e-14
Cd3g	14.0698	1.76183	0.448001	3.93265	8.40153e-05	0.000481771
Fam167a	34.0353	1.76153	0.367692	4.79077	1.66146e-06	1.42629e-05
Tmem132e	14.1507	1.76016	0.460888	3.81906	0.000133961	0.000728449
Brca1	23.8992	1.75709	0.35137	5.00068	5.71289e-07	5.45277e-06
Apobec1	431.806	1.75676	0.178131	9.86218	6.07163e-23	5.29244e-21
Tmem176a	739.003	1.75496	0.197461	8.88765	6.2417e-19	3.43159e-17
Rab7b	432.518	1.75147	0.210491	8.32091	8.72939e-17	3.69405e-15
Prkcb	78.2474	1.74983	0.193457	9.04508	1.49555e-19	8.84195e-18
Gal3st4	11.3656	1.74766	0.564899	3.09375	0.00197644	0.00757677
Wwc1	32.3689	1.74556	0.435352	4.00953	6.08404e-05	0.00036106
Bco2	17.8975	1.74551	0.337764	5.16786	2.36789e-07	2.46166e-06
Galnt12	22.9275	1.74315	0.339255	5.13817	2.77428e-07	2.84357e-06
Stat2	984.518	1.7425	0.22939	7.59624	3.04852e-14	9.77684e-13
Plau	250.084	1.74194	0.188493	9.24139	2.43314e-20	1.5365e-18
Il17ra	248.612	1.74002	0.196394	8.85985	8.01211e-19	4.26692e-17
Kifc1	35.0168	1.73988	0.392355	4.43444	9.23103e-06	6.66025e-05
Trim14	33.1515	1.7382	0.287816	6.03928	1.54799e-09	2.42921e-08
Klrb1f	5.38288	1.7373	0.575656	3.01794	0.00254497	0.00943642
Traf1	54.2182	1.73648	0.263151	6.5988	4.1449e-11	8.39558e-10
Xylb	20.1793	1.73393	0.378908	4.57613	4.73649e-06	3.6706e-05
Tnfrsf26	37.5449	1.73308	0.331482	5.22827	1.71101e-07	1.83008e-06
Slc41a2	138.913	1.72903	0.248807	6.94929	3.67137e-12	8.83078e-11
Faah	20.9476	1.72893	0.512414	3.37409	0.000740601	0.00325912
Ttc9	138.863	1.7287	0.289822	5.96471	2.45076e-09	3.73604e-08
Lat	15.4226	1.72723	0.431138	4.00622	6.16978e-05	0.000365404
2200002D01Rik	41.1572	1.72635	0.488119	3.53674	0.000405092	0.00192963
Vnn3	18.5339	1.7254	0.487013	3.54282	0.000395879	0.0018906
Fam83d	10.4151	1.7247	0.440567	3.91471	9.05115e-05	0.000514395
Tcirg1	617.971	1.72418	0.24238	7.11353	1.13109e-12	2.93521e-11
Lbp	517.241	1.72399	0.27378	6.29698	3.03497e-10	5.38299e-09
Srpx2	436.671	1.72092	0.263036	6.54253	6.04863e-11	1.20248e-09
Kcng4	11.0435	1.71983	0.439252	3.91536	9.02691e-05	0.000513304
Gpr171	11.1639	1.71752	0.44721	3.84052	0.000122776	0.000673734
Il7r	36.0535	1.71685	0.415902	4.12802	3.65898e-05	0.000229708
Mfap2	121.494	1.71598	0.326331	5.25842	1.45301e-07	1.57477e-06
Bok	217.995	1.71516	0.318066	5.39248	6.94925e-08	7.99908e-07
Sh3bgrl3	893.678	1.71437	0.225597	7.59925	2.97845e-14	9.58224e-13
Sp140	219.138	1.71118	0.151012	11.3314	9.16923e-30	1.68491e-27
Anpep	769.077	1.71092	0.182133	9.39384	5.78503e-21	3.97297e-19
Chaf1b	34.4982	1.71058	0.343207	4.98409	6.22544e-07	5.87599e-06
Myof	765.488	1.70969	0.186608	9.16193	5.09775e-20	3.13189e-18
Rab43	454.094	1.70916	0.231983	7.3676	1.73732e-13	4.99099e-12
Knstrn	33.0004	1.70706	0.358035	4.76787	1.86188e-06	1.56929e-05
Psmb9	498.348	1.70677	0.268331	6.36068	2.00859e-10	3.65797e-09
Col12a1	152.364	1.7067	0.339859	5.0218	5.11895e-07	4.94605e-06
Il4ra	1190.29	1.70653	0.171619	9.94369	2.68676e-23	2.43564e-21
Gm43302	2359.72	1.70533	0.511404	3.3346	0.00085423	0.00369381
Ect2	24.2976	1.70305	0.298297	5.70925	1.13478e-08	1.53387e-07
Nbl1	944.67	1.70271	0.30661	5.55333	2.80283e-08	3.50302e-07
Ifi211	466	1.70147	0.154653	11.0018	3.74381e-28	5.78504e-26
Ifitm3	3044.9	1.70124	0.137471	12.3753	3.55562e-35	1.06653e-32
Naip5	74.9737	1.70007	0.255558	6.65239	2.88368e-11	5.99577e-10
Cd33	286.453	1.69851	0.178359	9.52297	1.68294e-21	1.23478e-19
Misp	10.1525	1.69403	0.50478	3.35598	0.000790838	0.00345485
Hexb	1361.7	1.68991	0.183771	9.19574	3.7244e-20	2.29506e-18
Ftl1-ps1	43.0366	1.68922	0.332142	5.08583	3.66015e-07	3.65245e-06
Lrmp	133.285	1.68861	0.173762	9.71794	2.52847e-22	2.04656e-20
Zap70	11.007	1.68802	0.399005	4.23057	2.33104e-05	0.000152979
Ttk	10.4928	1.68773	0.49225	3.42859	0.000606716	0.00274456
Il2rg	346.792	1.68725	0.191906	8.79203	1.4688e-18	7.66219e-17
Lhfpl2	304.152	1.68603	0.178134	9.46496	2.93671e-21	2.09441e-19
Arrb2	502.157	1.68541	0.176903	9.52731	1.61404e-21	1.1885e-19
Isg20	316.06	1.68541	0.154326	10.9211	9.1378e-28	1.35061e-25
Dusp2	21.0708	1.68477	0.429275	3.92469	8.68406e-05	0.000496716
Col6a3	1534.45	1.68141	0.177969	9.4478	3.4601e-21	2.44207e-19
Aldh1a2	278.107	1.68055	0.23668	7.10055	1.24264e-12	3.21244e-11
Cdkn2b	19.9448	1.67723	0.458638	3.65699	0.000255196	0.00129645
Rgs10	288.785	1.67469	0.247227	6.77392	1.25341e-11	2.78798e-10
Arhgap19	312.792	1.67308	0.179276	9.33245	1.03455e-20	6.76334e-19
Cks2	25.3075	1.67297	0.291203	5.74503	9.19055e-09	1.25812e-07
Garem2	11.4012	1.67122	0.537199	3.11099	0.00186462	0.00721273
Gxylt2	491.294	1.67045	0.195052	8.56414	1.08885e-17	5.10558e-16
9330175E14Rik	15.1314	1.66961	0.488402	3.41852	0.000629636	0.00283315
Dok1	197.861	1.66906	0.290508	5.74531	9.17541e-09	1.25773e-07
Parpbp	11.0651	1.66777	0.528581	3.15518	0.00160397	0.0063391
Tmem273	41.495	1.66768	0.286519	5.82048	5.86775e-09	8.3462e-08
Prex1	491.639	1.66707	0.154862	10.7649	5.04246e-27	6.67865e-25
Krt18	96.0536	1.66705	0.444872	3.74725	0.000178784	0.000943509
Emilin1	1448.66	1.66621	0.228772	7.2833	3.25756e-13	9.05238e-12
Stxbp2	245.7	1.66602	0.316805	5.25882	1.44985e-07	1.57218e-06
Star	190.787	1.66568	0.286703	5.80975	6.25645e-09	8.87432e-08
Fkbp1b	38.5923	1.66057	0.364521	4.55549	5.22636e-06	4.01061e-05
Clec10a	328.597	1.65903	0.230546	7.19607	6.19715e-13	1.6632e-11
Phf11d	438.032	1.65605	0.136968	12.0908	1.18103e-33	3.25535e-31
Itga4	240.405	1.6548	0.181729	9.1059	8.5552e-20	5.16274e-18
Matk	25.453	1.65426	0.383027	4.31891	1.56804e-05	0.000106932
Ptgs2	83.3083	1.65339	0.350911	4.7117	2.45656e-06	2.01231e-05
Cebpa	780.387	1.65258	0.5098	3.24161	0.00118855	0.00491143
Tk1	66.4694	1.65148	0.236181	6.99243	2.70159e-12	6.63908e-11
Tpbg	23.5414	1.6514	0.48852	3.38043	0.000723736	0.00320009
Hspa1b	87.8047	1.6514	0.320759	5.14841	2.627e-07	2.70621e-06
Csf1r	3436.2	1.64957	0.17713	9.31278	1.24526e-20	8.03781e-19
Csf2ra	199.317	1.6483	0.284361	5.79649	6.77173e-09	9.5323e-08
Col5a1	1768.63	1.64724	0.236874	6.95408	3.54879e-12	8.57638e-11
Gm45606	17.291	1.64692	0.359589	4.57999	4.64989e-06	3.60897e-05
Vcam1	1762.3	1.64526	0.195874	8.3996	4.47992e-17	1.96088e-15
Snai1	65.3203	1.64515	0.318764	5.16103	2.45601e-07	2.54678e-06
Cdca3	35.403	1.64388	0.310485	5.29455	1.19311e-07	1.31474e-06
Plekho2	785.521	1.64203	0.153312	10.7104	9.09845e-27	1.15988e-24
Rab3il1	572.726	1.63901	0.168363	9.73496	2.13905e-22	1.75928e-20
Cfap45	15.8826	1.63763	0.431165	3.79816	0.000145773	0.000786182
Fanci	13.1329	1.63655	0.413384	3.95891	7.52939e-05	0.000436671
Wisp2	863.646	1.63616	0.527531	3.10154	0.00192518	0.00741602
Litaf	779.609	1.63568	0.14226	11.4978	1.35275e-30	2.67883e-28
Guca1a	7.30394	1.63322	0.540835	3.01982	0.00252927	0.00939188
Gpsm3	186.949	1.63265	0.198957	8.20606	2.2856e-16	9.30527e-15
Ftl1	18613.4	1.63249	0.170832	9.55609	1.22295e-21	9.23871e-20
Tifa	182.401	1.63124	0.183958	8.86748	7.48184e-19	4.03722e-17
Cd37	190.649	1.63037	0.311979	5.2259	1.73312e-07	1.85081e-06
Nfe2	9.70242	1.62884	0.534731	3.0461	0.0023183	0.00870354
A630001G21Rik	32.9776	1.62834	0.324843	5.01269	5.36754e-07	5.16667e-06
Nupr1	391.262	1.62739	0.328498	4.95404	7.26866e-07	6.73598e-06
Grn	4997.08	1.62652	0.161153	10.093	5.93133e-24	5.70667e-22
Slit1	8.67593	1.62248	0.493543	3.2874	0.00101117	0.00427014
Mgp	13170.3	1.62191	0.427064	3.79782	0.000145976	0.000786859
H2-Q4	2125.8	1.62128	0.185408	8.74438	2.24241e-18	1.1521e-16
Plekhg6	12.727	1.62062	0.455151	3.56061	0.000369996	0.00178243
Sirpa	2015.62	1.62054	0.120194	13.4827	1.97675e-41	1.11999e-38
Tgif1	170.937	1.61918	0.215547	7.51195	5.82508e-14	1.79749e-12
Hist3h2ba	5.67345	1.61849	0.521455	3.1038	0.00191051	0.00736785
Shc2	133.255	1.61809	0.250275	6.46526	1.01125e-10	1.9404e-09
Tedc1	12.8642	1.61763	0.477602	3.38699	0.000706645	0.00313745
Tmem119	513.875	1.61397	0.287994	5.60417	2.09254e-08	2.67428e-07
Cgn	29.2512	1.61353	0.494074	3.26576	0.00109171	0.00456023
Dnmt3l	9.84074	1.61344	0.51275	3.14665	0.00165153	0.00649563
Arpc1b	2557.64	1.61313	0.201997	7.98592	1.39474e-15	5.18187e-14
Efhd2	1763.47	1.60963	0.258113	6.23614	4.48509e-10	7.70702e-09
Asphd2	33.7028	1.60961	0.300935	5.34869	8.85911e-08	1.00055e-06
Cd86	188.291	1.60937	0.181508	8.86666	7.53745e-19	4.0565e-17
Tmem37	158.291	1.60746	0.371583	4.32599	1.5185e-05	0.000104006
Rad51	26.3916	1.60621	0.299027	5.37147	7.80952e-08	8.93888e-07
Scara3	392.198	1.60582	0.282701	5.68028	1.34473e-08	1.80095e-07
Pkp3	15.446	1.60487	0.471551	3.40338	0.000665582	0.00297586
Lypd6b	10.8116	1.60062	0.498525	3.2107	0.00132411	0.00538974
Lockd	8.92315	1.59895	0.512736	3.11846	0.00181799	0.00705507
BC035044	13.2699	1.59679	0.489192	3.26414	0.00109798	0.00458175
Ly6e	7876.54	1.59623	0.10974	14.5455	6.23374e-48	7.06386e-45
Gal3st2	28.7534	1.58952	0.453139	3.50779	0.00045184	0.0021255
Gpr34	137.881	1.58752	0.176622	8.98821	2.51299e-19	1.43982e-17
Sema3e	19.3673	1.58278	0.409009	3.86979	0.000108931	0.000605741
Gusb	1205.85	1.58244	0.171917	9.20466	3.42742e-20	2.1249e-18
Mdk	122.204	1.58237	0.33464	4.72859	2.26084e-06	1.87001e-05
Cmtm3	694.563	1.58142	0.16577	9.53983	1.43063e-21	1.06111e-19
Cd44	735.851	1.58138	0.160928	9.82662	8.64702e-23	7.31839e-21
Sbno2	663.295	1.58101	0.204238	7.74104	9.86061e-15	3.34098e-13
Lrrc32	683.968	1.57985	0.162765	9.7063	2.8344e-22	2.26718e-20
Cdc20	47.6112	1.57899	0.269637	5.85599	4.74186e-09	6.8547e-08
Tmem176b	2091.41	1.57802	0.203427	7.75717	8.68474e-15	2.96721e-13
Pianp	41.1503	1.57755	0.383428	4.11432	3.88314e-05	0.000242364
Cd2	24.3055	1.57686	0.421381	3.74213	0.000182465	0.000959706
Oas2	338.318	1.57298	0.179305	8.77264	1.74519e-18	9.03466e-17
Bub1b	76.68	1.5719	0.189421	8.29843	1.05499e-16	4.43683e-15
Pik3cd	328.876	1.57043	0.179945	8.72728	2.60878e-18	1.33361e-16
Cnr2	61.6104	1.56903	0.278167	5.64058	1.69477e-08	2.21166e-07
Sell	83.2719	1.56847	0.476891	3.28894	0.00100565	0.00425123
Nxph3	19.5494	1.56782	0.50846	3.08347	0.00204598	0.00779891
Plk3	90.5429	1.56615	0.238848	6.55711	5.48592e-11	1.09381e-09
Dclk1	161.746	1.56551	0.205879	7.60403	2.87039e-14	9.26383e-13
Ptger2	17.8078	1.56461	0.441017	3.54773	0.000388568	0.0018596
Col5a3	701.917	1.56429	0.228329	6.85103	7.33224e-12	1.70921e-10
Prr15l	28.2658	1.56418	0.472732	3.30881	0.00093693	0.00400557
Wisp1	149.333	1.56334	0.296656	5.26989	1.36508e-07	1.48816e-06
Cyp2r1	8.90729	1.56276	0.471529	3.31423	0.00091895	0.00394109
Rab31	949.756	1.56031	0.219483	7.10901	1.16875e-12	3.02909e-11
Gm10425	9.01803	1.56029	0.424852	3.67255	0.000240141	0.00122884
Serpinb8	133.303	1.56016	0.185161	8.42597	3.57777e-17	1.60034e-15
Hdc	108.256	1.5595	0.239561	6.50984	7.52286e-11	1.47259e-09
Prokr2	9.11385	1.55846	0.479564	3.24974	0.00115512	0.00479084
Fignl1	19.7634	1.55741	0.346326	4.49695	6.89338e-06	5.13717e-05
Plppr3	43.8533	1.55712	0.452603	3.44037	0.000580926	0.00264667
Frem1	19.5148	1.55366	0.475739	3.26578	0.00109164	0.00456023
5031425F14Rik	9.474	1.55327	0.497311	3.12334	0.0017881	0.00695762
Mb21d1	41.2987	1.55241	0.234858	6.61	3.84329e-11	7.847e-10
Ctsc	2085.26	1.55092	0.108594	14.2819	2.839e-46	2.64697e-43
Mlkl	119.446	1.54994	0.159759	9.70168	2.9657e-22	2.35375e-20
Adcy7	824.976	1.54955	0.179777	8.61931	6.73585e-18	3.27122e-16
Fndc1	731.567	1.54696	0.192791	8.02402	1.02336e-15	3.87264e-14
Inhbb	160.851	1.54648	0.248159	6.23181	4.61084e-10	7.88326e-09
Lyl1	214.129	1.54492	0.262476	5.88594	3.95806e-09	5.82907e-08
Herc6	228.126	1.54415	0.179413	8.60667	7.52151e-18	3.62686e-16
Pdgfc	165.47	1.54294	0.209038	7.38115	1.56928e-13	4.54022e-12
Cx3cl1	551.933	1.54212	0.209126	7.37414	1.65414e-13	4.76547e-12
Tspo	1698.37	1.54148	0.278985	5.52534	3.28857e-08	4.04565e-07
Sh3bp1	145.539	1.54049	0.22483	6.8518	7.29246e-12	1.70188e-10
Ctgf	7822.89	1.54042	0.458777	3.35767	0.000786011	0.00343966
C130050O18Rik	22.3109	1.54025	0.28561	5.39283	6.9355e-08	7.99229e-07
Gmip	201.3	1.53973	0.221557	6.94958	3.66375e-12	8.82283e-11
Kif21b	100.922	1.53966	0.252332	6.10171	1.04942e-09	1.6988e-08
Dok2	115.206	1.53789	0.23696	6.49011	8.57745e-11	1.66623e-09
Kmo	34.531	1.53687	0.36916	4.16315	3.13884e-05	0.000199635
Ccl21a	1637.39	1.53569	0.195431	7.85797	3.904e-15	1.38728e-13
AI467606	97.8783	1.53146	0.267024	5.73528	9.73498e-09	1.32642e-07
Ankrd2	10.4778	1.53057	0.427631	3.57917	0.000344681	0.00167751
Dpp7	226.023	1.53039	0.212293	7.20887	5.64199e-13	1.5182e-11
P2rx7	332.998	1.52781	0.148079	10.3175	5.87166e-25	6.40451e-23
Pnp2	20.6062	1.52712	0.396428	3.85219	0.000117067	0.000645703
Stx11	89.2128	1.52696	0.21928	6.96354	3.31822e-12	8.04777e-11
Pltp	1922.78	1.52555	0.15484	9.85246	6.6885e-23	5.80533e-21
Rinl	91.6524	1.52464	0.233666	6.52487	6.80593e-11	1.33997e-09
Scpep1	947.847	1.52421	0.130605	11.6704	1.80589e-31	3.91859e-29
Kcnj15	106.822	1.52175	0.432614	3.51757	0.000435522	0.00205776
4930455G09Rik	16.0714	1.52131	0.394057	3.86064	0.000113092	0.000625642
Timd4	112.293	1.52057	0.268912	5.65454	1.56263e-08	2.04971e-07
Uap1l1	475.464	1.52027	0.217241	6.9981	2.59464e-12	6.41489e-11
Lrp8	47.2852	1.52019	0.373969	4.06501	4.80297e-05	0.0002934
H2-T22	1528.32	1.51973	0.160686	9.45775	3.14634e-21	2.23609e-19
Ace	3513.55	1.51805	0.211661	7.17205	7.38838e-13	1.9597e-11
Gbgt1	23.975	1.51775	0.349589	4.34152	1.41502e-05	9.72773e-05
B3galnt1	154.327	1.51738	0.194688	7.79391	6.49672e-15	2.25747e-13
Itgbl1	834.896	1.51563	0.382239	3.96514	7.33534e-05	0.000427361
Cytip	83.04	1.51478	0.29908	5.0648	4.08832e-07	4.04607e-06
Gm32856	8.11214	1.51404	0.500099	3.02747	0.00246609	0.00918233
Vat1	1834.19	1.51367	0.179577	8.42904	3.485e-17	1.56227e-15
Gbp2	1433.38	1.51323	0.298834	5.06376	4.11061e-07	4.06615e-06
Krt80	160.257	1.51273	0.244174	6.19529	5.81776e-10	9.79084e-09
P2ry12	102.568	1.51206	0.205341	7.36365	1.78949e-13	5.12115e-12
Gm18853	94.1796	1.50686	0.483347	3.11755	0.00182359	0.00707412
Tmsb10	752.363	1.50624	0.169844	8.86838	7.42199e-19	4.01555e-17
Rsad2	1103.05	1.50587	0.196031	7.68178	1.56893e-14	5.21196e-13
Trpv2	189.09	1.50541	0.179993	8.36369	6.07887e-17	2.61584e-15
Sdc1	451.213	1.50443	0.279385	5.38478	7.25334e-08	8.31626e-07
Dck	174.657	1.50358	0.13835	10.868	1.63782e-27	2.28813e-25
Slc37a2	343.824	1.50308	0.167463	8.97561	2.81793e-19	1.60551e-17
Gpr141b	9.57019	1.49939	0.469237	3.19537	0.0013965	0.00563492
Folr2	691.226	1.49896	0.192575	7.78377	7.03957e-15	2.42955e-13
Stab1	3428.14	1.49832	0.158842	9.4328	3.9928e-21	2.78908e-19
Fbn1	2104.23	1.49798	0.186987	8.01113	1.13657e-15	4.28513e-14
Lgmn	4953.9	1.49494	0.19505	7.66439	1.79682e-14	5.91126e-13
Fstl3	203.265	1.4943	0.354619	4.21382	2.51092e-05	0.000163366
Ier5l	78.3021	1.49397	0.418616	3.56884	0.000358564	0.00173432
C1ra	1809.43	1.49316	0.14711	10.15	3.31332e-24	3.29667e-22
Crym	17.5912	1.49299	0.497943	2.99831	0.00271482	0.00998426
Gas7	578.515	1.49224	0.144944	10.2953	7.39825e-25	7.98424e-23
Ubash3b	119.423	1.49162	0.176708	8.44115	3.14217e-17	1.41794e-15
Lgi2	311.433	1.49127	0.193609	7.7025	1.3343e-14	4.46159e-13
Chp2	120.911	1.49001	0.190795	7.80951	5.74095e-15	2.00168e-13
Mafb	575.958	1.48771	0.194809	7.63678	2.22716e-14	7.22217e-13
Loxl3	377.499	1.48508	0.283873	5.23149	1.68146e-07	1.80225e-06
Cit	39.2006	1.48306	0.25146	5.89781	3.68364e-09	5.45247e-08
Bbc3	68.7357	1.48134	0.311871	4.74986	2.03561e-06	1.69748e-05
Gem	216.582	1.48058	0.203225	7.28541	3.20705e-13	8.92853e-12
Gm26902	9.76354	1.47965	0.421284	3.51225	0.000444331	0.00209356
Gm12840	404.078	1.47935	0.294616	5.02129	5.13267e-07	4.95696e-06
Rap2b	303.973	1.47859	0.143867	10.2775	8.89911e-25	9.40493e-23
Tnfrsf14	50.2819	1.47477	0.260841	5.6539	1.56848e-08	2.05606e-07
S1pr2	298.559	1.4726	0.162258	9.07567	1.12985e-19	6.73845e-18
Gm13304	144.981	1.47242	0.326103	4.51519	6.32613e-06	4.7755e-05
E230029C05Rik	11.2791	1.47132	0.380336	3.86848	0.000109516	0.000608168
Ptpro	210.326	1.4713	0.131972	11.1486	7.27341e-29	1.17743e-26
Casp1	142.365	1.47003	0.180324	8.15216	3.57477e-16	1.43532e-14
Cpne2	159.736	1.46774	0.22964	6.3915	1.64265e-10	3.03988e-09
Mt2	2961.55	1.4675	0.352061	4.16831	3.06869e-05	0.000195784
Fstl1	5463.49	1.4666	0.23844	6.15081	7.70892e-10	1.27623e-08
F13a1	2177.19	1.46287	0.184096	7.94627	1.92216e-15	7.03883e-14
Tnfaip6	52.8596	1.46075	0.197318	7.40305	1.33095e-13	3.89488e-12
Pkib	38.4256	1.46031	0.268015	5.44861	5.07639e-08	6.04455e-07
Bgn	13744.8	1.45957	0.241426	6.04562	1.48838e-09	2.35154e-08
Rasa4	369.973	1.45879	0.249768	5.84058	5.20207e-09	7.46178e-08
Gm5086	15.4816	1.45856	0.479272	3.04329	0.00234009	0.00877888
Wdr62	56.5987	1.4573	0.249289	5.84582	5.04084e-09	7.24144e-08
Irf9	813.655	1.45701	0.170102	8.5655	1.07612e-17	5.05754e-16
Gda	994.881	1.45642	0.152613	9.54319	1.38511e-21	1.0311e-19
Ddx60	244.768	1.45484	0.196141	7.41733	1.19501e-13	3.51221e-12
Ahsg	586.651	1.45389	0.407502	3.56782	0.000359965	0.00173986
Cd40	87.6591	1.45385	0.268152	5.42174	5.90227e-08	6.93483e-07
Lrp2	89.905	1.45346	0.459564	3.16269	0.00156318	0.00620074
Prr5l	59.9018	1.45339	0.248212	5.85544	4.75736e-09	6.87223e-08
Shtn1	251.025	1.45249	0.169361	8.57632	9.79607e-18	4.64676e-16
Cstb	586.188	1.45238	0.224023	6.48317	8.98153e-11	1.73646e-09
Igfbp7	5083.57	1.45213	0.271135	5.35575	8.52031e-08	9.66567e-07
Lyz1	158.973	1.45124	0.362007	4.00886	6.10125e-05	0.000361871
Crmp1	21.246	1.45119	0.483019	3.00441	0.00266096	0.00980058
Scx	74.3749	1.45115	0.316544	4.58437	4.55368e-06	3.54103e-05
Arhgap15	86.6654	1.44986	0.197682	7.3343	2.22889e-13	6.30551e-12
Gla	179.953	1.44874	0.20516	7.06152	1.64691e-12	4.20954e-11
Mxra8	2055.49	1.44758	0.23768	6.09044	1.12599e-09	1.81843e-08
Xaf1	439.466	1.44467	0.350762	4.11867	3.81064e-05	0.00023813
Pask	18.7458	1.4428	0.369211	3.90781	9.31382e-05	0.000527673
Pla2g15	717.436	1.44164	0.150759	9.56256	1.14877e-21	8.74307e-20
A130077B15Rik	16.1824	1.43848	0.348731	4.12489	3.70909e-05	0.000232425
Pf4	481.029	1.43764	0.215013	6.68626	2.28938e-11	4.87947e-10
Sp110	324.883	1.4366	0.177293	8.10295	5.36424e-16	2.12455e-14
Myc	161.746	1.43644	0.269083	5.33829	9.38269e-08	1.05501e-06
Myo5a	773.141	1.43611	0.218201	6.58157	4.65495e-11	9.35438e-10
Arl4c	363.361	1.43536	0.113184	12.6816	7.47957e-37	2.67651e-34
Skp2	36.6766	1.43502	0.268111	5.35234	8.68224e-08	9.82751e-07
Cdkn3	9.77743	1.43452	0.430372	3.3332	0.000858534	0.00370985
Naip6	47.2048	1.43324	0.299582	4.78413	1.71729e-06	1.46559e-05
Ptprj	713.191	1.43299	0.132865	10.7853	4.0372e-27	5.41755e-25
Ddx58	530.593	1.43201	0.122558	11.6843	1.53257e-31	3.36128e-29
Card14	19.4814	1.43169	0.352512	4.06138	4.87832e-05	0.000297379
Fam111a	256.749	1.42875	0.183517	7.78537	6.95081e-15	2.40298e-13
Gm42047	260.66	1.42733	0.283588	5.03311	4.82581e-07	4.68948e-06
Dram1	333.484	1.42688	0.16954	8.41618	3.8896e-17	1.72096e-15
Anxa1	1739.53	1.42582	0.285702	4.99057	6.02002e-07	5.70852e-06
Casp4	160.373	1.42214	0.157352	9.03793	1.59661e-19	9.385e-18
Best1	7.36413	1.42181	0.464876	3.05847	0.00222472	0.00839705
Cd80	72.302	1.42128	0.225336	6.30737	2.83818e-10	5.06477e-09
Rnf213	2269.15	1.42006	0.177619	7.99496	1.29616e-15	4.83322e-14
Col6a2	2777.46	1.41957	0.203686	6.96941	3.18282e-12	7.74701e-11
Cd160	7.90483	1.41924	0.447959	3.16823	0.00153369	0.00610751
Lacc1	187.307	1.4188	0.135789	10.4486	1.48706e-25	1.73323e-23
Specc1	224.365	1.41714	0.14717	9.62929	6.01413e-22	4.66427e-20
Tmem45a	140.552	1.41356	0.264916	5.33588	9.50819e-08	1.06822e-06
Stat4	16.7559	1.41318	0.448475	3.15107	0.00162675	0.00641423
Nsl1	21.4281	1.41263	0.321666	4.39162	1.12509e-05	7.97099e-05
Smpdl3b	72.8316	1.41249	0.26224	5.38623	7.19489e-08	8.2539e-07
Slc9a3r1	288.685	1.4123	0.21709	6.5056	7.73849e-11	1.51045e-09
Cxcr4	271.769	1.41217	0.240476	5.87241	4.29512e-09	6.26663e-08
Iqgap2	233.524	1.41126	0.183005	7.71161	1.24237e-14	4.17475e-13
Pcdhb9	31.3016	1.41117	0.383382	3.68085	0.000232457	0.00119401
H19	1782.32	1.40992	0.253673	5.55802	2.7285e-08	3.41641e-07
6030408B16Rik	96.9189	1.4098	0.271455	5.19348	2.06397e-07	2.17229e-06
Mrc2	1235.38	1.40951	0.188018	7.49669	6.54506e-14	1.99551e-12
Clec11a	49.0591	1.4084	0.409402	3.44013	0.000581434	0.0026484
Sdf2l1	140.518	1.40803	0.211775	6.64871	2.95671e-11	6.1351e-10
Ildr2	160.929	1.40614	0.288526	4.87352	1.09625e-06	9.75148e-06
Emp1	2795.35	1.4051	0.196182	7.16221	7.93871e-13	2.09477e-11
Cdh3	33.8504	1.40284	0.445653	3.14783	0.00164486	0.00647419
Cmpk2	399.623	1.40125	0.167452	8.36809	5.85621e-17	2.52535e-15
Sfrp4	22.0067	1.40022	0.429125	3.26296	0.00110254	0.00459795
Rps6ka1	294.941	1.39727	0.16082	8.68841	3.67533e-18	1.8329e-16
Tubb2b	176.789	1.39677	0.273698	5.10331	3.33761e-07	3.35852e-06
Matn4	14.7879	1.39527	0.425668	3.27784	0.00104603	0.00439191
Gm28529	8.21201	1.39441	0.449737	3.1005	0.00193197	0.00743798
Slc9a9	332.585	1.39204	0.143032	9.73234	2.19492e-22	1.79799e-20
Ecm1	1603.18	1.39191	0.259899	5.35558	8.52822e-08	9.66926e-07
AI593442	159.551	1.39067	0.177506	7.8345	4.7073e-15	1.65829e-13
Akr1b8	293.656	1.38784	0.222243	6.2447	4.2462e-10	7.35015e-09
Trim59	49.5904	1.38739	0.225059	6.16454	7.06874e-10	1.17603e-08
Parp14	1543.43	1.38629	0.255982	5.41556	6.10985e-08	7.13352e-07
Abcg1	194.445	1.38455	0.155316	8.91444	4.90286e-19	2.71749e-17
Tbc1d9	249.3	1.38422	0.153664	9.00814	2.09577e-19	1.21441e-17
Actb	9732.7	1.38191	0.122104	11.3175	1.07489e-29	1.94022e-27
Slc22a18	25.2867	1.38131	0.307943	4.48558	7.27154e-06	5.38945e-05
Tpcn2	125.684	1.381	0.247843	5.57207	2.51726e-08	3.17726e-07
Emp3	473.154	1.37938	0.194298	7.09927	1.25416e-12	3.23812e-11
Tagap	124.17	1.37929	0.326201	4.22833	2.35428e-05	0.000154207
Gm47163	15.1465	1.37899	0.412329	3.3444	0.000824612	0.00358093
Plekha4	121.741	1.37856	0.269771	5.1101	3.21984e-07	3.25607e-06
Mcm5	153.317	1.37842	0.214904	6.41411	1.41645e-10	2.65302e-09
Ttyh3	491.352	1.37793	0.16573	8.3143	9.22924e-17	3.89749e-15
Trf	3885.95	1.37772	0.28287	4.87051	1.11312e-06	9.88868e-06
Dse	392.778	1.37676	0.159317	8.64164	5.54116e-18	2.71038e-16
Rassf2	565.406	1.37496	0.14499	9.48314	2.46742e-21	1.79301e-19
Nlrc3	118.345	1.37464	0.26777	5.13367	2.84153e-07	2.90519e-06
Klhl29	51.7867	1.37391	0.397528	3.45615	0.000547959	0.00251445
Col8a1	1307.75	1.37343	0.27347	5.02222	5.10766e-07	4.93749e-06
D1Ertd622e	170.047	1.37318	0.148861	9.22461	2.846e-20	1.78067e-18
Npc2	4092.23	1.37308	0.179298	7.65808	1.88736e-14	6.18916e-13
Ifih1	539.596	1.37293	0.141793	9.68264	3.57362e-22	2.81433e-20
Rnf145	1146.71	1.37094	0.126113	10.8707	1.58948e-27	2.25143e-25
Col6a1	2961.63	1.36812	0.183741	7.44592	9.62684e-14	2.86237e-12
Pld3	1350.91	1.36776	0.174211	7.85115	4.12229e-15	1.45976e-13
Cdt1	61.4521	1.36546	0.268814	5.07957	3.78283e-07	3.76382e-06
Akr1c13	65.0459	1.36521	0.367352	3.71636	0.00020211	0.00105298
Sdc3	3297.68	1.36431	0.140049	9.7417	2.00179e-22	1.65305e-20
Alcam	191.555	1.36298	0.283081	4.81482	1.47332e-06	1.27987e-05
Acap1	35.4357	1.3629	0.391484	3.48138	0.000498843	0.00231775
Azin2	80.8077	1.36249	0.318482	4.27807	1.88525e-05	0.00012645
Shisa5	1954.85	1.36201	0.148069	9.19852	3.62919e-20	2.24317e-18
Cercam	142.136	1.36193	0.240203	5.6699	1.42878e-08	1.89239e-07
Myh7	10790.8	1.36096	0.360139	3.77898	0.000157469	0.000841252
Plxnc1	255.321	1.35994	0.190144	7.15215	8.54287e-13	2.23683e-11
Adcy2	15.0528	1.35878	0.390427	3.48024	0.000500969	0.00232656
Begain	10.4397	1.35764	0.441687	3.07377	0.00211373	0.00802715
Clmp	224.596	1.35716	0.159423	8.51295	1.6957e-17	7.78991e-16
Dab2	1598.63	1.35609	0.143008	9.48265	2.47894e-21	1.79301e-19
Ppfia4	127.676	1.35577	0.180272	7.5207	5.44856e-14	1.69671e-12
Bin1	310.032	1.35527	0.151785	8.9289	4.30283e-19	2.40452e-17
Dtx4	368.76	1.355	0.13777	9.83527	7.93538e-23	6.74408e-21
Rsph9	32.9058	1.35412	0.418222	3.2378	0.00120456	0.00497011
Mmp9	44.1261	1.3527	0.347204	3.89598	9.78006e-05	0.000550604
Ahnak2	620.292	1.35259	0.213533	6.33434	2.38365e-10	4.29499e-09
Cyba	1132.17	1.35253	0.226456	5.97259	2.33523e-09	3.56791e-08
Metrnl	477.623	1.35223	0.155006	8.72373	2.69189e-18	1.36924e-16
Glipr2	178.277	1.35142	0.157919	8.55769	1.15152e-17	5.38707e-16
Mns1	26.1897	1.34988	0.34241	3.94229	8.07072e-05	0.000464761
Serpinb1a	184.853	1.34938	0.243036	5.5522	2.82101e-08	3.52358e-07
Serping1	6580.19	1.34904	0.161409	8.35786	6.38676e-17	2.73678e-15
Svep1	938.884	1.34756	0.157708	8.54469	1.2888e-17	6.00175e-16
Kif9	22.7182	1.34597	0.447423	3.00827	0.00262744	0.00970164
Pla1a	723.167	1.34537	0.19707	6.82686	8.67905e-12	1.9913e-10
Efs	146.506	1.34517	0.261953	5.13516	2.81903e-07	2.88364e-06
Col15a1	2598.88	1.34484	0.203223	6.61755	3.65189e-11	7.4862e-10
Prr11	28.8742	1.34326	0.341336	3.93531	8.30881e-05	0.000476722
Gm21541	560.669	1.34303	0.171565	7.82812	4.95205e-15	1.7415e-13
Rnd1	94.0921	1.34134	0.200942	6.67525	2.46808e-11	5.21134e-10
Frrs1	212.779	1.34129	0.141285	9.49347	2.23472e-21	1.63375e-19
Armc7	87.4467	1.33811	0.213281	6.27394	3.5202e-10	6.18445e-09
Rasgrp1	33.2181	1.33704	0.419175	3.18969	0.00142424	0.00572871
Il18bp	379.046	1.33687	0.129932	10.289	7.89881e-25	8.47958e-23
Tsku	166.286	1.33629	0.246594	5.41899	5.99357e-08	7.00578e-07
Rnf227	17.8908	1.33524	0.300158	4.44844	8.64958e-06	6.2852e-05
Ripk3	86.4537	1.33225	0.229503	5.80495	6.43839e-09	9.09445e-08
Gbp5	528.564	1.33123	0.436013	3.0532	0.00226418	0.00852863
Inhba	107.736	1.32825	0.205237	6.47176	9.68648e-11	1.86392e-09
Cysltr1	138.32	1.32803	0.142439	9.32348	1.12583e-20	7.31322e-19
Tmem229b	276.45	1.32706	0.145145	9.14296	6.07632e-20	3.72189e-18
Tnfrsf12a	1171.38	1.32382	0.321882	4.11276	3.9095e-05	0.000243785
Itga2	33.697	1.32351	0.302101	4.38103	1.18121e-05	8.30514e-05
Hps1	104.75	1.32315	0.195456	6.76956	1.29172e-11	2.86071e-10
H2-M3	294.981	1.32313	0.13732	9.63536	5.66946e-22	4.41374e-20
Gvin1	2231.96	1.31804	0.376059	3.50488	0.000456818	0.00214595
Mlph	57.3325	1.31705	0.335698	3.9233	8.73425e-05	0.00049858
Tgfb1	521.548	1.31525	0.196744	6.68508	2.30803e-11	4.91409e-10
Meox1	462.669	1.3148	0.182239	7.21472	5.40466e-13	1.45626e-11
Lgals9	1263.98	1.3147	0.122808	10.7053	9.61153e-27	1.21768e-24
Prkcd	611.475	1.31416	0.158853	8.27281	1.30843e-16	5.44653e-15
Serpinf1	1577.55	1.31383	0.25561	5.14001	2.7473e-07	2.82301e-06
Entpd7	57.8807	1.31379	0.187784	6.99629	2.62822e-12	6.49006e-11
Ifitm1	169.761	1.31359	0.311564	4.21612	2.48547e-05	0.000161813
Gas2l3	74.1757	1.31188	0.178995	7.32914	2.31636e-13	6.54388e-12
Vcan	685.146	1.30996	0.155221	8.4393	3.19249e-17	1.4343e-15
Ncapg2	79.5774	1.30653	0.192989	6.76994	1.28834e-11	2.85634e-10
Cd209f	42.457	1.30547	0.380175	3.43387	0.000595037	0.0027007
Necap2	716.26	1.30308	0.195226	6.6747	2.47733e-11	5.21949e-10
Clec4b1	18.3892	1.30228	0.315848	4.12314	3.73744e-05	0.000233986
Uba7	925.267	1.3017	0.215523	6.03971	1.54392e-09	2.42614e-08
Tm6sf1	270.381	1.30168	0.155142	8.39026	4.85054e-17	2.11403e-15
Sparc	13012.9	1.30164	0.215314	6.04532	1.49117e-09	2.35413e-08
Def6	99.5134	1.30007	0.259402	5.01179	5.39255e-07	5.1883e-06
Hells	29.7198	1.2997	0.300824	4.32048	1.55692e-05	0.00010628
F630028O10Rik	102.122	1.29717	0.166761	7.77866	7.32983e-15	2.52119e-13
Arid5a	407.239	1.29629	0.207413	6.2498	4.10977e-10	7.14028e-09
Pdgfrl	252.846	1.29452	0.275858	4.69271	2.69609e-06	2.1857e-05
Bhlhe40	1928.44	1.29391	0.148328	8.72327	2.70274e-18	1.37134e-16
Pla2g2d	156.148	1.29308	0.250638	5.15918	2.48034e-07	2.5694e-06
Chpf	853.027	1.29275	0.281728	4.58864	4.46148e-06	3.47597e-05
Dennd2d	45.405	1.29259	0.408315	3.16567	0.00154726	0.00615314
Sox9	75.46	1.28924	0.195146	6.60655	3.93386e-11	8.00018e-10
Cpz	33.994	1.28698	0.398272	3.23142	0.00123177	0.00506846
Pcolce	2095.55	1.28457	0.202423	6.34596	2.21043e-10	3.997e-09
Ttyh2	175.815	1.2839	0.229624	5.59132	2.25352e-08	2.86208e-07
Bean1	71.5547	1.28331	0.247063	5.19428	2.05515e-07	2.16523e-06
Cda	25.8726	1.28302	0.409173	3.13564	0.0017148	0.00671597
Mob3a	280.034	1.28268	0.193357	6.63372	3.27325e-11	6.7507e-10
Dock10	266.283	1.28156	0.162655	7.87897	3.30084e-15	1.18534e-13
Igf1	871.799	1.28145	0.158433	8.0883	6.05042e-16	2.37785e-14
Arhgap11a	92.5478	1.28107	0.15997	8.00818	1.1642e-15	4.38121e-14
Susd1	42.8926	1.27917	0.255319	5.01006	5.44124e-07	5.22774e-06
Fmn1	86.4452	1.27915	0.216748	5.90154	3.60122e-09	5.34686e-08
Ptprf	341.157	1.27775	0.202692	6.30388	2.90288e-10	5.16667e-09
Nnmt	152.567	1.27762	0.301915	4.23172	2.31909e-05	0.000152294
Plpp2	108.952	1.27678	0.23823	5.35942	8.34889e-08	9.48085e-07
Trim30a	510.653	1.27614	0.116667	10.9383	7.56091e-28	1.12569e-25
Serpine1	2425.93	1.27568	0.377286	3.3812	0.000721703	0.00319388
S100a11	1379.91	1.27462	0.216824	5.87858	4.13811e-09	6.05853e-08
Id2	433.877	1.27448	0.212992	5.98372	2.18094e-09	3.34723e-08
Kdelr3	266.028	1.27439	0.226561	5.62495	1.85565e-08	2.40011e-07
Myo7a	427.351	1.27424	0.169736	7.5072	6.04065e-14	1.85839e-12
Ercc6l	29.6638	1.27335	0.274474	4.63924	3.497e-06	2.78083e-05
Upk1b	150.538	1.27303	0.407501	3.12399	0.00178417	0.00694497
Arsi	27.2096	1.27198	0.295284	4.30763	1.65012e-05	0.000111893
Tgfbi	1582.4	1.27143	0.190375	6.67853	2.41349e-11	5.10664e-10
Ptch2	32.2183	1.27121	0.302061	4.20846	2.57114e-05	0.000166646
Nkd2	139.809	1.26882	0.271685	4.67019	3.00928e-06	2.41845e-05
Igsf9	31.9845	1.26713	0.401659	3.15475	0.00160635	0.00634606
Fcho1	27.3488	1.26707	0.360259	3.51712	0.000436262	0.00206078
Trim46	31.7691	1.26454	0.310099	4.07785	4.54537e-05	0.000278665
Ly6a	5353.15	1.26365	0.116687	10.8294	2.49923e-27	3.44438e-25
Gpr85	13.8631	1.26267	0.384297	3.28565	0.00101746	0.00429404
Trim21	336.957	1.2616	0.225551	5.59341	2.22655e-08	2.83312e-07
Fes	418.641	1.25971	0.156721	8.03788	9.14092e-16	3.46556e-14
P2rx4	996.025	1.25955	0.168106	7.4926	6.75231e-14	2.05562e-12
AA414768	24.0643	1.25918	0.352281	3.57435	0.000351098	0.00170468
Thbs3	412.682	1.25913	0.286488	4.39506	1.10743e-05	7.85407e-05
Rgs19	197.878	1.25891	0.22622	5.56498	2.62175e-08	3.29488e-07
Sema4a	213.978	1.25772	0.200017	6.28806	3.21462e-10	5.68677e-09
Sema3f	472.342	1.2575	0.202718	6.20318	5.5335e-10	9.34328e-09
Ptpre	220.381	1.2575	0.144328	8.71276	2.96563e-18	1.49728e-16
Tnfaip3	185.778	1.25716	0.153273	8.20212	2.36178e-16	9.59628e-15
Il6ra	387.102	1.25602	0.152907	8.21426	2.13472e-16	8.71893e-15
Maf	685.886	1.25436	0.111369	11.2631	1.99687e-29	3.45171e-27
Trnp1	107.134	1.25396	0.347355	3.61002	0.000306174	0.00151468
Aim2	77.412	1.25122	0.204207	6.12722	8.94251e-10	1.46154e-08
Sat1	1077.97	1.24988	0.185715	6.73008	1.69567e-11	3.67161e-10
Gpx1	2750.94	1.24986	0.207637	6.01946	1.75004e-09	2.72694e-08
Eppk1	30.7441	1.24932	0.367873	3.39607	0.000683601	0.00304841
Lum	3962.19	1.2458	0.18745	6.64601	3.01144e-11	6.23597e-10
2610524H06Rik	30.0635	1.24477	0.331666	3.75309	0.000174669	0.00092418
Slc29a3	307.816	1.24465	0.1255	9.91751	3.49371e-23	3.12549e-21
H2-T10	69.8478	1.24303	0.206967	6.00593	1.90235e-09	2.9485e-08
Rgs18	37.4983	1.24286	0.262274	4.73878	2.15012e-06	1.78421e-05
Tmem88b	34.3209	1.24247	0.276282	4.49712	6.88789e-06	5.13495e-05
Tacc3	85.643	1.24229	0.209744	5.92287	3.16375e-09	4.75192e-08
Olfml3	1006.82	1.24133	0.186456	6.6575	2.78531e-11	5.809e-10
C1s1	2644.56	1.23835	0.13404	9.23868	2.49554e-20	1.5662e-18
Gpr137b	304.679	1.23797	0.19326	6.40572	1.49666e-10	2.79044e-09
Piezo2	61.0774	1.23714	0.359915	3.43731	0.000587522	0.00267254
Irf1	1217.29	1.23588	0.256854	4.81161	1.49722e-06	1.29621e-05
Nradd	52.4707	1.23435	0.214121	5.76474	8.17837e-09	1.13248e-07
Adcy3	359.955	1.23287	0.35999	3.42474	0.000615399	0.00277644
Fxyd6	1859.53	1.23249	0.232618	5.29832	1.1687e-07	1.29063e-06
Rhog	574.926	1.23221	0.137794	8.94246	3.80594e-19	2.14447e-17
Irak4	147.493	1.23091	0.142093	8.66268	4.60815e-18	2.27035e-16
Mthfd2	93.1417	1.22834	0.191585	6.41144	1.44154e-10	2.69753e-09
Ctnnd2	12.4219	1.22737	0.361046	3.39949	0.000675118	0.00301453
Man2b1	2193.15	1.22718	0.139769	8.78004	1.63421e-18	8.48166e-17
Trpv4	256.544	1.22663	0.216415	5.66798	1.44489e-08	1.91125e-07
Ppp1r18	721.864	1.22598	0.158676	7.7263	1.10721e-14	3.73284e-13
Arhgap9	181.547	1.22453	0.170926	7.16412	7.8285e-13	2.07105e-11
Glis3	57.231	1.22421	0.243632	5.02481	5.03923e-07	4.87596e-06
Gpsm2	79.0755	1.22357	0.227313	5.38275	7.33546e-08	8.40569e-07
Gba	531.081	1.22355	0.153286	7.98215	1.438e-15	5.32323e-14
Nts	46.7791	1.22347	0.309169	3.95729	7.58056e-05	0.000439388
Incenp	129.795	1.22305	0.14031	8.71678	2.8622e-18	1.44864e-16
Clic1	2031.49	1.22175	0.181628	6.72667	1.73586e-11	3.75067e-10
Rab8b	719.16	1.22045	0.0984665	12.3946	2.79635e-35	8.64198e-33
Trip13	18.0995	1.22008	0.296382	4.11657	3.84555e-05	0.000240165
Dok5	28.3514	1.21986	0.371697	3.28188	0.00103119	0.0043421
Antxr1	895.799	1.21843	0.188918	6.44952	1.12204e-10	2.13492e-09
Vim	9852.37	1.21817	0.221628	5.49646	3.87483e-08	4.71007e-07
Hrh1	23.2806	1.21579	0.323605	3.75701	0.000171959	0.000911734
Nfkbiz	146.614	1.21513	0.192955	6.29748	3.02526e-10	5.37043e-09
Vps37d	21.2972	1.21466	0.394879	3.07604	0.00209772	0.00797972
Padi2	63.2344	1.21414	0.283322	4.28538	1.82428e-05	0.000122602
Fancd2	21.6663	1.2136	0.267973	4.52881	5.93155e-06	4.49772e-05
Gm7609	41.7873	1.21281	0.322802	3.75714	0.000171863	0.000911464
Sec61b	330.895	1.21244	0.272911	4.44262	8.88717e-06	6.43492e-05
Anxa9	31.4743	1.21141	0.301299	4.02063	5.80428e-05	0.000346068
Gm8995	847.461	1.21042	0.217119	5.57494	2.47616e-08	3.12968e-07
Gm20507	20.2109	1.21042	0.364908	3.31704	0.000909772	0.00390501
Kbtbd11	239.435	1.20934	0.294631	4.10458	4.05047e-05	0.000251806
Rab27b	96.6956	1.2084	0.228945	5.27813	1.3051e-07	1.42583e-06
Cd83	228.245	1.20811	0.235075	5.13926	2.75827e-07	2.83143e-06
Taok3	317.787	1.20724	0.107109	11.2712	1.82121e-29	3.20234e-27
Col4a1	11308.4	1.20416	0.16046	7.50444	6.16894e-14	1.89215e-12
Galns	256.674	1.20347	0.181943	6.61455	3.72681e-11	7.62445e-10
Casp3	163.869	1.20282	0.182783	6.58058	4.68622e-11	9.40795e-10
Cndp2	1579.69	1.20098	0.142621	8.4208	3.73936e-17	1.66725e-15
Oas1b	67.0934	1.20074	0.199657	6.01403	1.80971e-09	2.81347e-08
Kif11	67.6881	1.20004	0.281677	4.26034	2.0412e-05	0.000135883
Aurka	34.4447	1.19978	0.264832	4.53033	5.88905e-06	4.47037e-05
Ncaph	49.3744	1.19931	0.211349	5.67456	1.39049e-08	1.85e-07
BC037034	192.827	1.19722	0.255761	4.68103	2.85442e-06	2.30307e-05
Ralgds	814.095	1.19686	0.116088	10.3099	6.35362e-25	6.89334e-23
Itih2	59.2335	1.19684	0.385635	3.10354	0.0019122	0.00737299
Lipa	2232.36	1.19669	0.159265	7.51379	5.74376e-14	1.77874e-12
Edem1	579.367	1.19376	0.156766	7.61496	2.63768e-14	8.52628e-13
Rd3	13.9838	1.19319	0.364281	3.27548	0.00105484	0.00442707
Bdh2	47.3629	1.19268	0.314072	3.79748	0.000146176	0.000787726
Eln	1309.31	1.19244	0.368369	3.23709	0.00120755	0.00497787
Ripor3	25.0586	1.1896	0.338622	3.51306	0.000442985	0.00208818
Ppic	718.456	1.18917	0.263272	4.5169	6.27521e-06	4.74409e-05
Kifc5b	19.9724	1.18849	0.351569	3.38051	0.000723503	0.00320009
Cd302	480.83	1.1883	0.214657	5.53582	3.09781e-08	3.83178e-07
Ptk7	206.098	1.18807	0.218084	5.44776	5.10094e-08	6.07024e-07
Kif20a	66.644	1.18771	0.263444	4.50841	6.53154e-06	4.90695e-05
Tll1	29.8942	1.18703	0.351798	3.37419	0.000740328	0.00325912
Arhgap25	192.622	1.18464	0.151683	7.80994	5.72161e-15	1.99835e-13
Tnfrsf1a	2037.02	1.18461	0.143516	8.25419	1.52942e-16	6.34056e-15
Apobec3	234.011	1.17898	0.172993	6.81514	9.41696e-12	2.14852e-10
Ctla2b	185.245	1.1774	0.236062	4.98766	6.11154e-07	5.78993e-06
Scn1b	607.189	1.1764	0.184456	6.37767	1.79799e-10	3.29798e-09
Nectin1	97.7236	1.17512	0.157389	7.46631	8.24759e-14	2.47756e-12
Akna	311.221	1.17496	0.141509	8.30303	1.01485e-16	4.27684e-15
Ifi207	846.606	1.17403	0.141679	8.28656	1.16572e-16	4.87237e-15
Cd163	1278.47	1.17374	0.201214	5.83327	5.43517e-09	7.76338e-08
Hspa1a	97.0298	1.17294	0.268388	4.37032	1.24065e-05	8.67222e-05
C77080	245.641	1.1721	0.172527	6.79376	1.09251e-11	2.46232e-10
Srpx	229.691	1.17205	0.201148	5.82682	5.64949e-09	8.0526e-08
Lsr	93.5146	1.17201	0.328351	3.56939	0.000357812	0.00173191
S100a6	1607.91	1.17152	0.274538	4.26726	1.97885e-05	0.000132163
Kcnk6	211.897	1.17142	0.170246	6.88074	5.95405e-12	1.40398e-10
Gpr137b-ps	228.666	1.16643	0.187807	6.21078	5.27216e-10	8.94644e-09
Cdc42se1	1112.86	1.16627	0.112681	10.3502	4.17556e-25	4.57897e-23
Iglon5	18.3042	1.16503	0.352581	3.3043	0.000952139	0.00405868
Parp9	784.635	1.16372	0.14462	8.04671	8.50473e-16	3.24245e-14
Hcn1	132.112	1.16344	0.308487	3.77144	0.000162308	0.000864837
Mpp1	669.207	1.16064	0.151519	7.66004	1.8588e-14	6.10532e-13
Prcp	586.028	1.16058	0.124635	9.31181	1.25678e-20	8.08658e-19
Acsl5	1378.81	1.16011	0.317116	3.65832	0.000253874	0.0012907
Plvap	504.098	1.158	0.261584	4.42686	9.56136e-06	6.86943e-05
Anln	91.3553	1.15775	0.196258	5.89914	3.65394e-09	5.41638e-08
Ror2	56.4305	1.15739	0.30456	3.8002	0.000144578	0.000780353
Lxn	109.659	1.15718	0.259309	4.46256	8.09844e-06	5.92057e-05
Tvp23a	41.3107	1.15683	0.231579	4.99541	5.87106e-07	5.58545e-06
Clu	30924.1	1.15665	0.214453	5.39352	6.90918e-08	7.97547e-07
Lyn	873.633	1.15601	0.116996	9.88079	5.04346e-23	4.43412e-21
Adgrd1	383.812	1.15512	0.190617	6.05992	1.36186e-09	2.17015e-08
Chst12	218.605	1.15492	0.211283	5.46622	4.59734e-08	5.49982e-07
Timp2	6319.32	1.15135	0.163751	7.03112	2.04886e-12	5.16571e-11
Pyroxd2	74.1614	1.15102	0.269472	4.27138	1.94267e-05	0.000130088
Sod3	1405.14	1.15073	0.212418	5.4173	6.05059e-08	7.06837e-07
Tpm3	2271.28	1.15041	0.119007	9.66675	4.17422e-22	3.26213e-20
Adamts12	116.065	1.15014	0.262144	4.38744	1.14694e-05	8.10048e-05
Tcf21	339.253	1.14919	0.184638	6.22404	4.84527e-10	8.2495e-09
Limd2	338.579	1.14903	0.180417	6.36874	1.90591e-10	3.48966e-09
Cmklr1	637.305	1.1485	0.113631	10.1073	5.12804e-24	4.95718e-22
Samhd1	1343.56	1.14781	0.142478	8.05606	7.87952e-16	3.03578e-14
Ptgis	990.976	1.14724	0.261374	4.38926	1.13738e-05	8.04967e-05
Sdc4	859.085	1.1459	0.205841	5.56693	2.59273e-08	3.26242e-07
Klrb1c	21.0979	1.14518	0.351017	3.26246	0.00110448	0.0046051
Trpm6	18.2583	1.14492	0.306535	3.73503	0.000187693	0.000985423
Mmp23	307.693	1.14407	0.273246	4.18696	2.82718e-05	0.000181854
Eif2ak2	679.2	1.14133	0.167039	6.83274	8.33077e-12	1.9157e-10
Cap1	2348.25	1.13987	0.121409	9.38865	6.07742e-21	4.14586e-19
Dna2	39.3468	1.13904	0.208521	5.46247	4.69563e-08	5.60754e-07
Ctsb	28154.4	1.13763	0.145128	7.83883	4.54772e-15	1.60484e-13
Arntl	95.981	1.1372	0.21269	5.34674	8.95503e-08	1.01082e-06
Ankrd1	46566.1	1.13648	0.152616	7.44666	9.57317e-14	2.8535e-12
Hexa	3275.99	1.13604	0.129081	8.80097	1.3564e-18	7.11219e-17
Dnase2a	417.342	1.1356	0.181145	6.26902	3.63333e-10	6.3613e-09
Tmem254c	124.989	1.13476	0.373166	3.04091	0.00235866	0.00883067
Camk1g	41.237	1.13446	0.352305	3.22011	0.00128144	0.00524532
Zfp36l2	1177.69	1.13216	0.151119	7.49186	6.79056e-14	2.06419e-12
Cdh22	90.3077	1.13191	0.314474	3.59939	0.000318964	0.00156882
Mrgprf	111.538	1.13108	0.192669	5.87061	4.342e-09	6.32598e-08
Cbr3	97.7106	1.13091	0.291984	3.87318	0.000107425	0.000598533
Efemp2	415.733	1.1307	0.207652	5.44515	5.17625e-08	6.15518e-07
Scn3b	66.7917	1.13003	0.258743	4.3674	1.25736e-05	8.77398e-05
Clcn5	192.452	1.12948	0.152752	7.3942	1.42259e-13	4.14524e-12
Igsf8	453.101	1.12921	0.254848	4.43092	9.38308e-06	6.75562e-05
Cxcl9	263.719	1.12831	0.318589	3.54158	0.000397737	0.00189858
Trim47	877.822	1.12717	0.229087	4.92027	8.64248e-07	7.85564e-06
Rnf149	351.062	1.12691	0.216745	5.19926	2.00089e-07	2.11462e-06
Igsf10	226.556	1.12667	0.170711	6.59984	4.1159e-11	8.34514e-10
Vsir	1545.24	1.12637	0.134259	8.38953	4.881e-17	2.11825e-15
Capn6	48.6411	1.12613	0.336326	3.34832	0.00081302	0.00353812
Kif1a	256.705	1.12587	0.293595	3.83478	0.000125679	0.000687997
Gm20559	234.278	1.12544	0.177832	6.32866	2.47306e-10	4.45216e-09
Dtx3l	728.538	1.12526	0.253045	4.4469	8.71177e-06	6.32138e-05
Mcm3	286.627	1.12448	0.102445	10.9765	4.95803e-28	7.60368e-26
Chpf2	722.497	1.12423	0.255031	4.4082	1.04232e-05	7.43365e-05
Nrcam	16.8043	1.12308	0.351984	3.19073	0.00141915	0.00571272
Sdk1	57.3276	1.12294	0.225394	4.98211	6.28952e-07	5.92825e-06
Kif20b	42.303	1.12282	0.257308	4.36371	1.27875e-05	8.90499e-05
Xylt1	136.292	1.12152	0.215515	5.20391	1.95138e-07	2.06444e-06
Tfpi2	30.0223	1.12007	0.295023	3.79655	0.000146722	0.000790047
Fgl2	2184.06	1.11788	0.147643	7.57153	3.68847e-14	1.17004e-12
Anxa2	3527.75	1.11689	0.197899	5.64376	1.66378e-08	2.17539e-07
Cklf	27.1791	1.1166	0.310576	3.59524	0.000324095	0.00159061
Adamtsl2	530.344	1.11593	0.336782	3.31351	0.000921341	0.00394719
Slc7a2	354.225	1.1158	0.173576	6.42829	1.29046e-10	2.43268e-09
Rab19	17.4163	1.11563	0.320784	3.47784	0.00050548	0.00234591
Iqgap1	2328.35	1.11451	0.109427	10.185	2.31335e-24	2.35927e-22
Colec12	1178.73	1.11419	0.183356	6.07664	1.22727e-09	1.96798e-08
Abi3bp	574.724	1.11316	0.171667	6.48441	8.90823e-11	1.7272e-09
Lsp1	1669.55	1.1114	0.202465	5.48936	4.03393e-08	4.8947e-07
Fbxl8	59.0763	1.11016	0.26415	4.20275	2.63697e-05	0.000170534
Has2	20.6769	1.11002	0.318796	3.48193	0.000497823	0.00231406
Xlr	56.5847	1.10988	0.226492	4.9003	9.56906e-07	8.62865e-06
Galnt16	298.439	1.10911	0.204934	5.41203	6.23137e-08	7.26293e-07
Layn	146.808	1.10816	0.211258	5.24554	1.55825e-07	1.68257e-06
Nrm	74.7274	1.10805	0.202159	5.48111	4.22669e-08	5.09224e-07
Enpp1	334.699	1.10722	0.157096	7.04803	1.81474e-12	4.60962e-11
Procr	64.7956	1.10659	0.288076	3.84133	0.00012237	0.000671684
Mboat1	35.5163	1.10476	0.272533	4.05369	5.0416e-05	0.0003057
Prom1	57.2439	1.10449	0.338626	3.26168	0.00110754	0.00461572
Ptges	126.411	1.10408	0.315253	3.50219	0.000461445	0.0021642
Pmepa1	1100.36	1.104	0.211818	5.21204	1.86774e-07	1.98006e-06
Ptpn1	1064.44	1.10381	0.142471	7.74763	9.36245e-15	3.19341e-13
Slc1a4	107.08	1.10281	0.290379	3.79784	0.00014596	0.000786859
Sgpl1	1554.65	1.10273	0.131041	8.41515	3.92407e-17	1.73245e-15
Tnfrsf23	53.2218	1.10091	0.28453	3.86923	0.000109181	0.0006068
Serpine2	1631.4	1.10089	0.215181	5.11612	3.1189e-07	3.16814e-06
Sgms2	81.7477	1.10036	0.221458	4.96868	6.74115e-07	6.3073e-06
Runx2	36.5776	1.10029	0.347357	3.16762	0.00153695	0.00611809
Unc5a	97.8879	1.09956	0.206907	5.31427	1.07088e-07	1.19294e-06
Hacd4	125.461	1.0995	0.170436	6.45107	1.1106e-10	2.11512e-09
Phgdh	135.295	1.09941	0.351276	3.12975	0.00174954	0.00683364
Pla2g4a	227.46	1.09741	0.211889	5.17921	2.22832e-07	2.33321e-06
Ass1	263.956	1.09508	0.209535	5.22623	1.73001e-07	1.84846e-06
Tradd	115.933	1.09355	0.238657	4.58208	4.60363e-06	3.57485e-05
Lrp1	6847.76	1.09252	0.148347	7.36466	1.77599e-13	5.09491e-12
Mycn	48.4491	1.08998	0.319558	3.41091	0.00064746	0.00290566
Tyro3	125.077	1.08899	0.239083	4.55487	5.2417e-06	4.01785e-05
Tor3a	757.314	1.08848	0.110497	9.85074	6.80438e-23	5.85607e-21
Bmp2k	378.203	1.08624	0.125193	8.6766	4.07792e-18	2.02378e-16
Ptk2b	580.578	1.08316	0.180764	5.99215	2.07086e-09	3.19269e-08
Tagln2	2973.29	1.08262	0.131219	8.25047	1.57769e-16	6.51421e-15
Bard1	26.6957	1.08236	0.312532	3.46318	0.000533832	0.00245736
Arhgdib	806.397	1.08225	0.152343	7.10403	1.21171e-12	3.13646e-11
Dap	733.401	1.08138	0.210085	5.14735	2.64189e-07	2.72017e-06
Oas1c	51.8441	1.08117	0.254295	4.25162	2.12233e-05	0.000140732
Mfsd12	513.4	1.07908	0.155484	6.94012	3.91765e-12	9.38993e-11
Hivep3_4_+_2	123.965	1.078	0.192255	5.60713	2.05706e-08	2.63224e-07
Dock11	273.289	1.07732	0.123726	8.70727	3.11278e-18	1.56383e-16
Tapbpl	389.321	1.07705	0.17102	6.29782	3.01862e-10	5.36331e-09
Kit	187.756	1.07587	0.228675	4.7048	2.54113e-06	2.07243e-05
Gsap	109.164	1.07498	0.162982	6.59572	4.23201e-11	8.55504e-10
Sqle	80.1138	1.07483	0.307232	3.49842	0.000468026	0.00219077
Gm37844	16.0894	1.07277	0.312183	3.43636	0.000589581	0.00267952
Tapbp	3366.39	1.07262	0.112384	9.54423	1.37128e-21	1.02454e-19
Mex3a	23.4315	1.07258	0.315856	3.39579	0.000684315	0.00305092
Rrm2	74.3723	1.07253	0.185244	5.78979	7.04737e-09	9.87261e-08
Gm26541	22.7919	1.06875	0.355856	3.00333	0.00267042	0.00983011
Lpar1	511.087	1.06798	0.203804	5.24021	1.60396e-07	1.72553e-06
Adgrg3	58.0158	1.06795	0.289313	3.69135	0.000223069	0.00115072
Cnbd2	211.655	1.06739	0.319307	3.34283	0.000829292	0.00359819
Tor4a	358.128	1.06656	0.146398	7.28534	3.20862e-13	8.92853e-12
Hlx	133.677	1.06507	0.262741	4.05368	5.0418e-05	0.0003057
Pid1	499.869	1.06414	0.142283	7.47904	7.48683e-14	2.26235e-12
Pqlc3	252.455	1.06368	0.220752	4.81845	1.44677e-06	1.25841e-05
Fbxl15	48.8294	1.0636	0.350753	3.03232	0.00242683	0.00905267
Blvrb	451.034	1.06299	0.226691	4.68914	2.74351e-06	2.22061e-05
Rrad	4466.16	1.06155	0.225582	4.70584	2.52824e-06	2.06357e-05
Kctd15	111.027	1.05798	0.267647	3.95289	7.72122e-05	0.000446399
Thbs2	2181.87	1.05795	0.157085	6.73487	1.64074e-11	3.57164e-10
Arpc5	1434.86	1.05716	0.140124	7.54447	4.54138e-14	1.43391e-12
Rad51ap1	20.2196	1.05714	0.322414	3.27882	0.00104241	0.00437849
Atp13a2	921.136	1.05451	0.222536	4.73862	2.15176e-06	1.78485e-05
Gm6548	148.091	1.05381	0.150131	7.0193	2.2299e-12	5.58077e-11
Rbl1	104.516	1.05347	0.161885	6.50757	7.63765e-11	1.49363e-09
Rassf7	40.4752	1.05286	0.281273	3.74321	0.000181687	0.000956271
Rbp1	615.613	1.05197	0.289145	3.63819	0.000274557	0.00138003
Adam19	832.025	1.05168	0.158983	6.61507	3.71364e-11	7.60513e-10
Pnp	1140.39	1.05155	0.182829	5.75155	8.84279e-09	1.21459e-07
Nr4a3	172.808	1.04954	0.311996	3.36395	0.000768352	0.00337469
Dhcr24	200.956	1.04944	0.238545	4.39932	1.0859e-05	7.71208e-05
Mmp11	290.549	1.04942	0.144192	7.27794	3.38954e-13	9.39353e-12
Zfp365	46.7049	1.04919	0.225694	4.64875	3.33951e-06	2.66599e-05
Naglu	537.267	1.04774	0.173056	6.05433	1.41006e-09	2.23821e-08
Grap2	36.3673	1.04767	0.296014	3.53926	0.000401258	0.0019127
Homer3	254.574	1.04616	0.181415	5.76667	8.0851e-09	1.12185e-07
Vegfd	124.544	1.04571	0.275143	3.80062	0.000144336	0.000780057
Pfkfb4	224.019	1.04357	0.170094	6.13526	8.50199e-10	1.39738e-08
Ptn	166.578	1.04345	0.265708	3.92704	8.59961e-05	0.000492299
Cenpn	25.6339	1.04103	0.278002	3.74468	0.000180624	0.000951495
Pde1b	115.551	1.04003	0.220448	4.7178	2.38406e-06	1.96158e-05
Pdia5	156.966	1.03971	0.184835	5.62505	1.85453e-08	2.40011e-07
Olfml2b	581.124	1.03964	0.189677	5.48111	4.22661e-08	5.09224e-07
Itgb3	186.748	1.03929	0.243457	4.2689	1.96441e-05	0.000131328
Cadm1	162.143	1.03928	0.209208	4.9677	6.77516e-07	6.33622e-06
Adcyap1r1	407.476	1.0392	0.114732	9.05758	1.33375e-19	7.90828e-18
Pisd-ps1	37.4641	1.03727	0.260735	3.97824	6.94259e-05	0.000406589
Steap2	71.9315	1.0367	0.290092	3.57368	0.000352004	0.00170867
Itga11	127.261	1.03655	0.206103	5.02928	4.92323e-07	4.77958e-06
Fbn2	26.2729	1.03636	0.243747	4.2518	2.12057e-05	0.000140661
Adap1	188.451	1.0357	0.193202	5.3607	8.29016e-08	9.42555e-07
Myd88	501.26	1.03554	0.0998297	10.3731	3.28723e-25	3.644e-23
Rasgef1a	37.1414	1.03539	0.33096	3.12846	0.00175723	0.00685846
Tmem51	206.813	1.03507	0.20521	5.04395	4.56019e-07	4.45684e-06
AI413582	204.644	1.03506	0.221893	4.6647	3.09066e-06	2.47994e-05
Nucb2	262.045	1.03311	0.180796	5.71421	1.10217e-08	1.49078e-07
Vipr2	60.3085	1.03193	0.209787	4.91896	8.70044e-07	7.90128e-06
Tcp11l1	66.3668	1.03139	0.188106	5.48302	4.18137e-08	5.0466e-07
Parp10	749.477	1.03026	0.182875	5.63368	1.76402e-08	2.29469e-07
Sfrp1	1083.79	1.02979	0.189575	5.4321	5.56956e-08	6.57802e-07
Relb	301.118	1.02919	0.174954	5.88266	4.03726e-09	5.92858e-08
Col4a2	8412.83	1.02903	0.163866	6.27972	3.39188e-10	5.98479e-09
Ckap4	960.377	1.02833	0.138394	7.43049	1.08199e-13	3.20776e-12
Numbl	218.257	1.02734	0.2857	3.59585	0.000323331	0.0015877
Tyms	82.6107	1.02671	0.246676	4.16218	3.15226e-05	0.000200239
Jund	956.671	1.02653	0.296964	3.45676	0.000546715	0.00251156
Lonrf3	20.5766	1.02362	0.314459	3.25518	0.0011332	0.00470849
Il27ra	116.962	1.02189	0.209469	4.87848	1.06907e-06	9.5347e-06
Casp8	300.677	1.01974	0.156086	6.53322	6.43704e-11	1.27102e-09
Arrdc1	159.992	1.01955	0.267715	3.80834	0.000139904	0.000757332
9930111J21Rik1	133.672	1.01904	0.291611	3.49453	0.0004749	0.00222117
Lpcat1	559.139	1.0185	0.129795	7.847	4.26111e-15	1.50631e-13
Gm2564	107.739	1.01733	0.270894	3.75546	0.000173024	0.000916905
Fgfr1	1496.98	1.0168	0.151546	6.70954	1.9524e-11	4.20519e-10
Cfl1	4407.24	1.01634	0.148205	6.85762	7.00175e-12	1.63591e-10
C5ar2	58.0404	1.01616	0.190465	5.33515	9.54671e-08	1.07168e-06
Elf4	432.066	1.01597	0.1087	9.34655	9.05497e-21	6.03576e-19
Spsb2	104.086	1.01546	0.225692	4.49933	6.81678e-06	5.09262e-05
Tuft1	77.2352	1.01488	0.289436	3.5064	0.00045421	0.00213517
Slc25a45	268.79	1.01441	0.167854	6.04343	1.5087e-09	2.3763e-08
Upp1	149.176	1.01364	0.155389	6.52324	6.88064e-11	1.35207e-09
Glis2	434.729	1.01359	0.159539	6.35327	2.10779e-10	3.82156e-09
Cdr2	426.842	1.01333	0.182016	5.56724	2.58801e-08	3.25849e-07
Gsta3	491.069	1.01275	0.294647	3.43715	0.000587867	0.00267352
Sft2d1	313.698	1.01255	0.235157	4.30584	1.66354e-05	0.000112542
Thy1	374.722	1.01143	0.167405	6.0418	1.52402e-09	2.39671e-08
Fam102a	400.669	1.01096	0.117835	8.57942	9.53553e-18	4.53371e-16
Phlda3	635.571	1.01021	0.314705	3.21001	0.0013273	0.00540163
Ang	174.662	1.00882	0.226151	4.46082	8.16454e-06	5.96676e-05
Cyp4v3	302.324	1.00855	0.185374	5.44064	5.30884e-08	6.29195e-07
Il33	326.303	1.00844	0.238525	4.22782	2.35971e-05	0.000154464
Nuak2	148.531	1.00842	0.171443	5.88192	4.05526e-09	5.95073e-08
Mbp	359.772	1.00831	0.320734	3.14378	0.00166783	0.00655214
Adar	901.317	1.00675	0.114151	8.81942	1.15051e-18	6.07951e-17
Sox4	342.7	1.00595	0.229921	4.37518	1.21333e-05	8.51336e-05
Oaf	561.064	1.00568	0.196016	5.13059	2.88833e-07	2.95009e-06
Csk	736.567	1.00497	0.114458	8.78025	1.63107e-18	8.48166e-17
Rnf19b	1080.21	1.00447	0.154204	6.51391	7.32198e-11	1.43464e-09
Cdc25b	218.123	1.00397	0.156235	6.42601	1.30996e-10	2.46487e-09
Mapk7	217.778	1.00345	0.165564	6.06081	1.35436e-09	2.15988e-08
Maff	342.47	1.00211	0.240685	4.16355	3.13332e-05	0.000199408
Arsg	118.741	1.00145	0.218685	4.57945	4.66211e-06	3.61433e-05
Chst11	318.727	1.00124	0.227929	4.39276	1.11919e-05	7.93473e-05
Cdca7	45.5813	1.0006	0.220086	4.54641	5.45685e-06	4.16866e-05
Plcg2	547.687	1.0005	0.129247	7.74104	9.86041e-15	3.34098e-13
Pmp22	2441.74	0.999743	0.186525	5.35983	8.33021e-08	9.46581e-07
Ptgr1	131.465	0.999468	0.206696	4.83546	1.32839e-06	1.16389e-05
Dbf4	58.56	0.999316	0.248288	4.02483	5.70161e-05	0.000340444
Frmd4b	821.842	0.998121	0.158802	6.28532	3.27173e-10	5.77778e-09
Cmip	233.291	0.99803	0.171726	5.81174	6.18257e-09	8.77564e-08
Fzd1	384.856	0.9954	0.191312	5.20303	1.96068e-07	2.0732e-06
Ephb6	97.0128	0.993828	0.279045	3.56153	0.000368696	0.00177743
Ddias	16.6912	0.991954	0.31979	3.10189	0.00192287	0.00740994
Hic1	314.885	0.991867	0.226905	4.37129	1.23517e-05	8.64872e-05
Gm26809	1545.33	0.991431	0.219426	4.5183	6.23392e-06	4.71637e-05
Npdc1	537.534	0.991366	0.253214	3.91513	9.03569e-05	0.000513659
Gcnt1	215.638	0.988705	0.242617	4.07518	4.59793e-05	0.000281803
C1rl	122.67	0.988301	0.292392	3.38006	0.000724708	0.00320161
Egfr	354.994	0.986436	0.173738	5.67773	1.36492e-08	1.8228e-07
Grrp1	111.757	0.985842	0.283619	3.47594	0.000509072	0.00236043
2021-09-01	88.1182	0.985625	0.254784	3.86848	0.000109516	0.000608168
Sfn	61.6421	0.985317	0.268508	3.6696	0.000242934	0.00124157
Mid1	202.162	0.98437	0.199834	4.92593	8.39619e-07	7.67624e-06
Notch2	941.141	0.983447	0.103709	9.48278	2.47609e-21	1.79301e-19
Spred3	29.0847	0.982598	0.29743	3.30363	0.000954419	0.004065
Medag	723.071	0.981102	0.162806	6.02619	1.67868e-09	2.61974e-08
Mertk	481.213	0.980568	0.169191	5.79565	6.8059e-09	9.57379e-08
Dusp6	699.052	0.979817	0.13039	7.51448	5.71354e-14	1.77381e-12
Lrfn3	45.0433	0.97957	0.283387	3.45665	0.000546943	0.00251175
Syt17	43.0074	0.979053	0.235199	4.16266	3.14559e-05	0.000200002
Rassf4	641.022	0.97872	0.1097	8.92183	4.58648e-19	2.55602e-17
Arpc4	1218.64	0.978711	0.101719	9.62168	6.47651e-22	4.98496e-20
2610203C22Rik	26.5422	0.978685	0.276508	3.53944	0.000400976	0.00191181
Bmp2	58.8734	0.97856	0.23546	4.15595	3.23939e-05	0.000205326
H2-T24	296.999	0.977742	0.211033	4.63312	3.60201e-06	2.86099e-05
N4bp2l1	90.1799	0.976626	0.229096	4.26296	2.01739e-05	0.000134473
Cdc42ep5	86.5325	0.976505	0.262561	3.71915	0.000199894	0.0010425
Gfpt2	457.158	0.975555	0.160284	6.08642	1.15462e-09	1.86173e-08
Rasa3	1351.83	0.974604	0.104079	9.36404	7.67476e-21	5.14941e-19
Atp6v1a	1213.98	0.974057	0.144636	6.73454	1.64451e-11	3.57602e-10
Parp12	883.699	0.973913	0.111542	8.73133	2.51695e-18	1.2899e-16
Tnfsf13b	97.592	0.971074	0.199332	4.87165	1.10673e-06	9.83612e-06
Mov10	206.592	0.970165	0.166686	5.82032	5.87334e-09	8.34833e-08
Ripk1	455.66	0.968869	0.109309	8.86361	7.7463e-19	4.14701e-17
Cyp7b1	40.2623	0.968597	0.274734	3.52559	0.000422546	0.00200434
Mastl	27.7081	0.96558	0.243608	3.96366	7.38107e-05	0.000429044
Eya4	33.8905	0.964061	0.221659	4.3493	1.36573e-05	9.4366e-05
Pcdhgc3	1157.91	0.963558	0.141256	6.82135	9.01916e-12	2.06324e-10
Gsdmd	302.775	0.960845	0.182675	5.25987	1.44155e-07	1.56484e-06
Arrdc4	405.809	0.960591	0.11658	8.23973	1.72605e-16	7.11237e-15
Slc24a5	17.5306	0.960534	0.302736	3.17285	0.00150952	0.0060301
Man2b2	944.509	0.960089	0.121585	7.89646	2.86944e-15	1.03406e-13
Nt5c	218.145	0.959594	0.241441	3.97445	7.05431e-05	0.000412638
Atp10a	144.384	0.959501	0.170707	5.62075	1.90135e-08	2.45144e-07
Ltbp3	1688.08	0.956415	0.218433	4.37854	1.19479e-05	8.39771e-05
Arl5c	56.0442	0.956261	0.225233	4.24565	2.17964e-05	0.000143831
Arap1	1416.47	0.955519	0.124033	7.70372	1.32163e-14	4.42648e-13
Psmb10	1568.45	0.955324	0.189665	5.03691	4.73109e-07	4.61502e-06
Phactr3	20.8782	0.95526	0.254099	3.7594	0.000170323	0.000903766
Ctsh	1955.78	0.954401	0.183791	5.19286	2.07085e-07	2.1784e-06
Hap1	68.9723	0.954038	0.201977	4.72349	2.31835e-06	1.91447e-05
Lrp12	226.73	0.953892	0.146178	6.52554	6.7756e-11	1.33528e-09
Tuba1a	3498.37	0.953164	0.218077	4.37076	1.23814e-05	8.66601e-05
Fam107b	301.08	0.952535	0.188275	5.05929	4.20831e-07	4.15007e-06
Ssbp4	469.401	0.952001	0.273913	3.47556	0.00050979	0.00236269
Rasgrp4	92.0652	0.951646	0.236427	4.02511	5.69475e-05	0.000340149
Calhm5	155.306	0.951575	0.233015	4.08375	4.43154e-05	0.000272917
Dact2	46.03	0.951491	0.301947	3.15119	0.00162609	0.0064141
P3h3	683.187	0.951251	0.225512	4.21818	2.46281e-05	0.000160594
Dynlt1a	53.3578	0.950849	0.231548	4.10648	4.01729e-05	0.000249972
Sh3rf3	54.7774	0.950346	0.212815	4.46559	7.98477e-06	5.84353e-05
Ccdc80	5310.61	0.949284	0.171206	5.5447	2.94456e-08	3.66668e-07
Lfng	303.557	0.948556	0.213298	4.4471	8.70391e-06	6.31792e-05
Cd9	1635.15	0.947037	0.184183	5.14184	2.72063e-07	2.79701e-06
1700017B05Rik	408.904	0.946336	0.235692	4.01514	5.94101e-05	0.000353188
Cacnb3	170.895	0.946066	0.233639	4.04926	5.13795e-05	0.000310699
Bpgm	1694.66	0.94504	0.249625	3.78584	0.00015319	0.000821184
Klhl6	317.48	0.945023	0.141807	6.66415	2.66201e-11	5.57463e-10
Pgd	1558.28	0.943908	0.281306	3.35544	0.000792376	0.00346009
Trim34a	321.037	0.943223	0.159444	5.9157	3.3046e-09	4.94164e-08
Rcc2	733.885	0.942286	0.119197	7.90531	2.67276e-15	9.68319e-14
Pml	410.306	0.940556	0.141999	6.62366	3.50402e-11	7.19752e-10
Rhoc	1661.55	0.940316	0.174453	5.39008	7.04245e-08	8.09723e-07
Hhex	100.987	0.940255	0.191992	4.89736	9.71333e-07	8.73831e-06
Gas6	7585.86	0.93938	0.18814	4.99297	5.94577e-07	5.65039e-06
Tmem151a	92.4032	0.939221	0.305456	3.07481	0.00210635	0.00800955
Reps2	129.306	0.938493	0.15292	6.13716	8.40108e-10	1.38191e-08
Cnpy4	227.037	0.938257	0.147054	6.38034	1.76695e-10	3.24982e-09
Tgfbr2	2883.87	0.937833	0.104923	8.93831	3.95157e-19	2.22039e-17
Ampd2	282.483	0.937018	0.191506	4.8929	9.93618e-07	8.92026e-06
Asf1b	62.2028	0.936915	0.232647	4.02719	5.6447e-05	0.000337738
Fam198a	39.7507	0.936414	0.297438	3.14827	0.0016424	0.00646718
Mkl1	328.487	0.935319	0.1653	5.6583	1.5288e-08	2.00921e-07
Asah1	1766.75	0.93486	0.121465	7.69656	1.39774e-14	4.65844e-13
Sulf1	1396.31	0.933203	0.1707	5.46693	4.57891e-08	5.48099e-07
Itga5	2165.01	0.932536	0.19749	4.72193	2.33614e-06	1.92682e-05
Baiap2	274.105	0.930895	0.255686	3.64078	0.000271815	0.00136834
Cnrip1	133.015	0.930165	0.179605	5.17895	2.2314e-07	2.33524e-06
Actg1	9957.78	0.930155	0.120131	7.74283	9.72257e-15	3.30519e-13
Fuca1	1194.95	0.929106	0.191787	4.84447	1.26953e-06	1.1147e-05
Ephb2	33.1741	0.929014	0.299994	3.09677	0.00195639	0.00751922
Lasp1	1411.91	0.928634	0.098794	9.39971	5.47162e-21	3.77043e-19
B3gnt2	101.663	0.927941	0.302542	3.06715	0.00216113	0.00818427
Zfp503	69.7402	0.926665	0.304678	3.04146	0.00235437	0.00881787
Cers6	277.696	0.924776	0.138543	6.67501	2.47209e-11	5.21439e-10
Rtn4	4196.84	0.92432	0.188908	4.89297	9.93246e-07	8.92026e-06
Il1rl2	135.09	0.924025	0.172911	5.34392	9.09574e-08	1.02444e-06
Slc12a9	174.179	0.923377	0.206273	4.47648	7.5883e-06	5.59373e-05
Cygb	2865.92	0.923365	0.159974	5.77197	7.83519e-09	1.0894e-07
Prelid1	1236.32	0.922936	0.17078	5.40423	6.50857e-08	7.5515e-07
Usp35	64.4844	0.922721	0.235568	3.91701	8.96525e-05	0.000510081
Ssh3	336.208	0.922538	0.186272	4.95263	7.32173e-07	6.78208e-06
Clip3	221.736	0.921882	0.197138	4.67634	2.92043e-06	2.35354e-05
Adamts14	50.7193	0.920905	0.251343	3.66394	0.000248366	0.00126553
Anxa4	1112.51	0.920675	0.107182	8.58982	8.71082e-18	4.17076e-16
Skap2	570.125	0.920542	0.152662	6.02994	1.64017e-09	2.56947e-08
Pcdhb12	25.8634	0.919172	0.281527	3.26495	0.00109483	0.00457177
Relt	116.924	0.918588	0.25295	3.6315	0.00028178	0.00141146
Fam177a	512.766	0.917018	0.270198	3.39388	0.000689095	0.00307022
Slc8b1	483.587	0.916955	0.126971	7.22177	5.13142e-13	1.38447e-11
Btbd19	25.289	0.916589	0.252419	3.63122	0.000282085	0.00141264
Atp6ap2	1084.15	0.915749	0.133444	6.8624	6.77108e-12	1.58383e-10
Ngf	188.814	0.915692	0.164719	5.55911	2.71159e-08	3.39732e-07
Csf1	1750.3	0.914976	0.107218	8.53375	1.41677e-17	6.56767e-16
Adora2b	32.2657	0.914917	0.264123	3.46399	0.000532233	0.0024515
Kctd11	242.387	0.914777	0.14497	6.3101	2.78856e-10	4.98059e-09
1500009L16Rik	59.5374	0.913758	0.204304	4.47253	7.72987e-06	5.67932e-05
Mcm6	345.767	0.913252	0.134736	6.77811	1.21762e-11	2.71429e-10
Amdhd2	336.837	0.912923	0.243757	3.74522	0.000180233	0.000949926
Ms4a4d	662.564	0.911176	0.0898838	10.1373	3.77498e-24	3.71972e-22
Ap5b1	78.3829	0.91055	0.229843	3.96162	7.44422e-05	0.0004321
Pip4k2a	527.723	0.910392	0.0899687	10.119	4.5509e-24	4.42022e-22
Spc25	22.1166	0.909893	0.28224	3.22383	0.00126489	0.00518594
Cd63	4168.72	0.908589	0.157816	5.75728	8.54785e-09	1.17884e-07
F2rl1	40.4641	0.90799	0.285046	3.18542	0.00144546	0.00580488
Lmnb1	158.75	0.907909	0.149576	6.06986	1.28018e-09	2.04799e-08
Ptger4	191.321	0.907808	0.159284	5.69931	1.20291e-08	1.62059e-07
Fam102b	1203.87	0.907612	0.134047	6.77084	1.2804e-11	2.84182e-10
Srgap3	58.9958	0.907358	0.251365	3.60973	0.000306522	0.00151603
Plat	879.194	0.907003	0.130002	6.97683	3.01916e-12	7.37505e-11
Pi4k2b	146.433	0.906594	0.22671	3.99892	6.36324e-05	0.000376424
Fut4	39.7876	0.906521	0.232915	3.89206	9.93967e-05	0.000559127
[truncated: 3,550 more rows]

## Sheet: DKO_v_TKO.DEseq2
Supplemental Table 1. Identification of differentially expressed (DE) genes in DKO vehicle treated samples relative to DKO ezetimibe treated and TKO cardiac tissue samples. baseMean—The average of the normalized count values, dividing by size factors, taken over all samples. log2FoldChange–The effect size estimate. This value indicates how much the gene or transcript's expression seems to have ch…
	baseMean	log2FoldChange	lfcSE	stat	pvalue	padj
Gm20425	18.9342	22.2831	4.28824	5.19633	2.0326e-07	2.11255e-06
Cxcl17	20.13	7.95839	2.3956	3.32209	0.000893467	0.00414475
Sprr1a	146.29	7.23579	0.936255	7.72844	1.08871e-14	3.30125e-13
Spp1	889.48	7.17746	0.779709	9.20531	3.40675e-20	1.71179e-18
Scgb3a1	357.177	6.95606	1.63233	4.26143	2.03126e-05	0.000141399
Saa3	187.849	6.90734	0.994358	6.94654	3.74362e-12	8.4526e-11
Saa1	11.0628	6.89492	1.5673	4.39922	1.0864e-05	7.98434e-05
Gm4841	1147.81	6.87971	1.09965	6.2563	3.94223e-10	6.46335e-09
Ccdc180	8.59819	6.8402	1.47746	4.6297	3.66201e-06	2.97916e-05
AU040972	41.8399	6.74784	2.07581	3.2507	0.00115123	0.00516635
Drc1	7.67787	6.64524	1.72948	3.84234	0.000121866	0.000710283
Ccl8	1113.56	6.46482	0.423244	15.2745	1.13159e-52	8.17591e-50
Saa2	6.47036	6.20174	1.67592	3.70049	0.000215183	0.00118091
Aqp3	15.7864	6.19731	1.74675	3.5479	0.000388318	0.00199569
1700007K13Rik	6.04704	6.17417	1.79459	3.44043	0.000580792	0.0028513
BC023105	498.217	6.17047	1.04737	5.89137	3.83007e-09	5.41874e-08
Muc5b	91.6305	5.99947	1.85257	3.23846	0.00120175	0.00535979
Slfn4	96.0695	5.97561	0.767568	7.78512	6.96497e-15	2.16524e-13
Foxj1	30.2058	5.95703	1.63816	3.63642	0.000276454	0.00147693
Agr2	8.03556	5.93598	1.74725	3.39733	0.000680471	0.00326941
C1qtnf3	27.4172	5.93201	0.782295	7.58283	3.38092e-14	9.57303e-13
Tmem212	12.6412	5.91432	1.95003	3.03293	0.00242192	0.00984796
Aoc1	7.77557	5.89119	1.64514	3.58097	0.000342324	0.00178737
Cldn7	7.97463	5.88817	1.5676	3.75616	0.000172543	0.000971593
F830016B08Rik	2282.69	5.72942	1.0195	5.61983	1.9114e-08	2.38248e-07
Ak7	12.2991	5.70778	1.48163	3.85237	0.000116982	0.000685247
Cd5l	160.487	5.69096	0.762257	7.46594	8.27086e-14	2.25944e-12
Spaca9	3.63315	5.68061	1.8378	3.09098	0.00199499	0.0083269
Gpr31b	3.07077	5.6797	1.34188	4.23263	2.30978e-05	0.000159095
Clec4d	144.894	5.66626	0.51751	10.9491	6.71327e-28	6.48217e-26
Marco	212.764	5.65928	1.22388	4.62405	3.76312e-06	3.05142e-05
Ttc29	4.58339	5.65734	1.85552	3.04892	0.00229669	0.00942841
Ccl3	26.9031	5.61306	0.716	7.83946	4.52475e-15	1.42782e-13
Cthrc1	69.7737	5.58413	0.866101	6.44744	1.13756e-10	2.02681e-09
Dpep3	2.73699	5.5689	1.70409	3.26796	0.00108326	0.00490018
Cd300lf	42.415	5.53725	0.962423	5.75345	8.74391e-09	1.153e-07
Ltf	461.963	5.50649	1.43876	3.82724	0.000129589	0.000751805
Serpina3i	95.7584	5.50204	0.498418	11.039	2.47772e-28	2.46045e-26
Adam8	309.934	5.49166	0.635963	8.63519	5.86297e-18	2.49182e-16
Mak	5.01162	5.47044	1.60099	3.4169	0.00063338	0.00307346
Gpr176	105.783	5.44645	0.477953	11.3954	4.40993e-30	5.02181e-28
Efcab1	7.42127	5.44014	1.77527	3.0644	0.00218105	0.00900305
Serpina3f	68.2676	5.43847	0.502219	10.8289	2.51184e-27	2.25883e-25
Stfa2l1	2.3517	5.34374	1.64161	3.25519	0.00113318	0.00509519
Klra17	2.2814	5.32033	1.31757	4.03798	5.39141e-05	0.000342945
Cd200r4	28.8009	5.31939	0.551913	9.63809	5.52042e-22	3.28606e-20
Chil3	54.8102	5.3111	0.952424	5.5764	2.45548e-08	3.00524e-07
Serpina3n	4685.16	5.27496	0.392033	13.4554	2.86255e-41	8.2163e-39
Atp6v0d2	45.386	5.26342	0.565101	9.31413	1.2296e-20	6.50602e-19
Adamdec1	4.42742	5.2197	1.49326	3.49551	0.000473158	0.00237919
Bach2os	2.11388	5.21693	1.43845	3.62676	0.000286999	0.00152472
Timp1	932.429	5.20519	0.492878	10.5608	4.52697e-26	3.71975e-24
Bpifb1	205.952	5.2	1.54297	3.37013	0.000751324	0.00356973
Mmp8	8.44619	5.18175	1.14317	4.53279	5.82093e-06	4.51726e-05
Gm47567	2.3385	5.1803	1.19158	4.34742	1.37746e-05	9.8978e-05
Tnc	388.197	5.17314	0.460472	11.2344	2.76252e-29	2.93823e-27
Efcab6	3.04267	5.1354	1.6855	3.04681	0.00231287	0.00947257
Mefv	11.4898	5.12789	0.994485	5.15633	2.51841e-07	2.57281e-06
Gpnmb	1091.14	5.12281	0.339711	15.0799	2.19518e-51	1.35281e-48
Gm15448	3.46773	5.10981	1.15014	4.44278	8.88051e-06	6.63836e-05
AC166110.3	8.54067	5.09973	0.9866	5.169	2.35355e-07	2.41026e-06
Fgf23	2.08898	5.07258	1.57784	3.21489	0.00130494	0.00576314
Ereg	19.1226	5.04119	0.80582	6.25598	3.95037e-10	6.47163e-09
Acod1	17.9475	5.03946	0.884752	5.69591	1.22719e-08	1.57557e-07
Orc1	4.22371	5.02199	1.16943	4.29439	1.75178e-05	0.000123171
Dpp10	49.1888	5.01056	1.01506	4.93624	7.96433e-07	7.44653e-06
Gm12250	368.044	5.00431	0.819095	6.10956	9.99064e-10	1.53696e-08
Cfap57	8.55636	4.98028	1.49893	3.32256	0.000891961	0.00413937
5033421B08Rik	2.27728	4.93741	1.19978	4.11525	3.86766e-05	0.000253962
Gbp10	624.317	4.93691	0.925542	5.33408	9.60313e-08	1.05458e-06
Serpina3h	7.93267	4.90739	0.978677	5.01431	5.32251e-07	5.12748e-06
Il6	16.8366	4.89775	0.837349	5.84912	4.94188e-09	6.8303e-08
C6	66.1734	4.8901	0.432783	11.2992	1.3242e-29	1.43761e-27
Sirpb1a	18.8713	4.88477	0.608378	8.02918	9.81299e-16	3.28453e-14
B430306N03Rik	74.532	4.88343	0.417781	11.689	1.45137e-31	1.92471e-29
Clec4e	33.7696	4.87494	0.713699	6.83052	8.46061e-12	1.78525e-10
Fcgr4	193.25	4.85674	0.364625	13.3198	1.77509e-40	4.76838e-38
Acpp	11.6877	4.84664	1.08604	4.46265	8.09504e-06	6.11667e-05
Ngp	11.7345	4.83324	1.15703	4.17729	2.95003e-05	0.000199651
Oas3	108.13	4.79363	0.333349	14.3802	6.88962e-47	2.77612e-44
Il12b	1.60273	4.78541	1.56889	3.05019	0.00228699	0.0093941
Gm14461	4.49298	4.77248	1.36184	3.50444	0.000457572	0.00230802
Cyp2f2	768.805	4.7576	1.37611	3.45728	0.00054565	0.0027054
Trem2	466.503	4.75727	0.392782	12.1118	9.15164e-34	1.38952e-31
Tmprss2	9.70839	4.75012	1.46131	3.25059	0.00115167	0.00516723
Lrr1	1.70302	4.73424	1.35852	3.48486	0.000492402	0.00246589
Cxcl2	12.3637	4.73023	0.761937	6.20816	5.3607e-10	8.58081e-09
Nxpe5	97.8352	4.69956	0.433199	10.8485	2.02716e-27	1.83875e-25
Tctex1d4	6.63474	4.69837	1.45619	3.22649	0.00125317	0.00555601
A530064D06Rik	22.7049	4.69793	0.615583	7.63167	2.31725e-14	6.69701e-13
Gramd2	13.547	4.66274	1.18937	3.92033	8.84275e-05	0.000533493
Galnt3	4.83338	4.63028	1.18913	3.89384	9.86708e-05	0.000589185
Pof1b	3.61616	4.61663	1.40331	3.28982	0.00100252	0.00457243
Wfdc2	200.924	4.60854	1.20925	3.81107	0.000138369	0.000797593
Ehf	20.2425	4.58419	1.36995	3.34625	0.000819127	0.00384566
Ccl4	22.0987	4.57932	0.644343	7.10696	1.18628e-12	2.83893e-11
Clec4n	289.786	4.57683	0.352112	12.9982	1.25235e-38	2.86922e-36
A2ml1	43.8439	4.56524	1.34545	3.3931	0.000691065	0.00331423
Tlr13	385.036	4.56332	0.258793	17.6331	1.3717e-69	2.39511e-66
Il1a	3.82385	4.55256	1.25743	3.62052	0.000294012	0.00155645
Dynlrb2	10.6005	4.51808	1.48587	3.04069	0.00236037	0.00964069
Dnaaf1	4.26565	4.50914	1.44308	3.12466	0.0017801	0.00756254
Mmp12	107.954	4.49791	0.396449	11.3455	7.8078e-30	8.61036e-28
Ms4a6d	524.184	4.48985	0.31957	14.0497	7.73793e-45	2.79539e-42
Ccl12	143.95	4.47396	0.421046	10.6258	2.25987e-26	1.90165e-24
Trem1	8.41201	4.46993	1.06095	4.21313	2.51851e-05	0.000172396
Klre1	4.43887	4.46863	1.24455	3.59057	0.000329955	0.00172666
Dpep2	138.237	4.46393	0.457204	9.76354	1.61427e-22	1.00368e-20
Mcemp1	13.3306	4.4586	0.816517	5.46051	4.74781e-08	5.49922e-07
Tmprss4	4.51823	4.45441	1.31048	3.39907	0.000676161	0.00325393
Rgs1	36.6419	4.44331	0.534186	8.31791	8.95312e-17	3.42952e-15
Il1rn	60.5957	4.42155	0.54376	8.13144	4.24228e-16	1.49644e-14
Havcr2	82.5579	4.41135	0.363011	12.1521	5.59043e-34	8.77006e-32
AC154912.5	1.78556	4.40368	1.39233	3.16281	0.00156255	0.00674357
Cxcl11	2.42856	4.40069	1.36877	3.21508	0.0013041	0.00576314
Cilp	2728.16	4.39661	0.4151	10.5917	3.2566e-26	2.70776e-24
Ch25h	93.0136	4.38991	0.328678	13.3563	1.08859e-40	3.00122e-38
3300005D01Rik	3.33712	4.38833	1.33133	3.2962	0.000980028	0.00448352
Gm20056	1.89913	4.36926	1.30279	3.35377	0.000797184	0.00375273
Gpr82	2.19697	4.3434	1.25505	3.46075	0.000538673	0.00267397
Mx1	115.58	4.33835	0.294586	14.7269	4.3281e-49	2.21187e-46
Il10	5.33774	4.3345	1.01901	4.25366	2.10304e-05	0.000145814
Thbs4	1313.67	4.33331	0.419469	10.3304	5.13203e-25	3.93888e-23
Cfap52	9.27159	4.31202	1.31434	3.28076	0.00103528	0.0047014
Mpeg1	2892.99	4.30662	0.203117	21.2026	9.02954e-100	6.30653e-96
Fbln7	150.933	4.30042	0.449869	9.55926	1.18606e-21	6.90323e-20
Gm10521	7.14923	4.30023	0.915387	4.69772	2.63076e-06	2.19786e-05
Gm45752	3.65802	4.29953	1.32632	3.24171	0.00118816	0.00531047
Pif1	5.09901	4.29132	1.02147	4.20112	2.656e-05	0.00018157
Insrr	2.58399	4.28845	1.23937	3.46018	0.000539816	0.00267901
Bcl2a1b	128.189	4.25981	0.365438	11.6567	2.12029e-31	2.77665e-29
Ms4a7	354.686	4.25618	0.28906	14.7242	4.50668e-49	2.2483e-46
Gm2619	2.23669	4.24838	1.28907	3.29569	0.000981805	0.00448969
Gm16353	1.37475	4.2443	1.32493	3.20342	0.00135803	0.00596789
Chil1	37.5537	4.23673	0.644101	6.57774	4.77647e-11	9.03262e-10
Wfdc18	1.86488	4.21148	1.30484	3.22758	0.00124841	0.00554077
Cd300e	9.28181	4.19568	0.765875	5.47828	4.29475e-08	5.03851e-07
Trim30c	6.9484	4.18528	0.806278	5.19087	2.09311e-07	2.16899e-06
Ms4a4c	82.1228	4.18225	0.361962	11.5544	7.0131e-31	8.90579e-29
Pramef12	4.62886	4.18039	1.13813	3.67302	0.000239701	0.00130014
Cd300ld4	14.172	4.17979	0.742237	5.63134	1.7881e-08	2.23812e-07
Gm21188	42.7154	4.17477	0.409883	10.1853	2.30728e-24	1.69037e-22
Gm13710	4.9279	4.15821	1.02943	4.03932	5.36068e-05	0.000341198
Ly9	144.291	4.15601	0.288274	14.4169	4.05105e-47	1.73228e-44
Siglec1	530.046	4.15457	0.227249	18.282	1.15154e-74	3.01604e-71
Cfb	887.778	4.14885	0.343932	12.063	1.65632e-33	2.45623e-31
Wfdc17	866.512	4.14202	0.435397	9.51321	1.8486e-21	1.05541e-19
Gm47408	10.983	4.13814	1.12018	3.69419	0.000220587	0.00120773
Slfn1	92.9463	4.07432	0.352027	11.5739	5.5898e-31	7.18546e-29
Irf7	2212.01	4.06975	0.190703	21.3408	4.74848e-101	4.97475e-97
Cxcl10	101.145	4.05697	0.385637	10.5202	6.97392e-26	5.66374e-24
Pira2	88.4671	4.03918	0.322507	12.5243	5.49605e-36	1.06628e-33
AU022793	6.21827	4.01785	0.881279	4.55912	5.1369e-06	4.04182e-05
Ctss	3130.15	4.01362	0.262326	15.3001	7.63338e-53	5.71222e-50
2810425M01Rik	4.30937	4.00151	1.28545	3.11292	0.00185246	0.00782078
Dppa3	3.01098	4.00003	1.19315	3.35251	0.000800833	0.00376737
Car12	2.60695	3.99324	1.19646	3.33754	0.000845226	0.00395489
Bcl2a1a	11.7958	3.98093	0.720138	5.528	3.239e-08	3.8781e-07
Gm48786	33.5222	3.96081	0.996337	3.97537	7.02692e-05	0.000434706
Apol11b	100.791	3.95943	0.814947	4.85852	1.18268e-06	1.06721e-05
Gdf3	12.4934	3.95741	0.694589	5.69749	1.21583e-08	1.56194e-07
C920009B18Rik	12.1545	3.955	0.649259	6.09156	1.11817e-09	1.71294e-08
Trem3	3.93863	3.95099	1.05375	3.74946	0.000177213	0.000995745
Gpr141	20.0196	3.94384	0.534535	7.37808	1.60592e-13	4.2486e-12
Peak1os	1.70081	3.94369	1.22464	3.22029	0.0012806	0.00566802
Lgals3	1643.27	3.93685	0.486485	8.09244	5.84794e-16	2.02423e-14
Cdh1	40.6552	3.93298	1.15888	3.39378	0.000689344	0.00330801
Zbp1	237.117	3.93139	0.247909	15.8582	1.23317e-56	1.35993e-53
Ms4a4a	172.972	3.93031	0.39464	9.95924	2.29818e-23	1.54454e-21
Sirpb1b	16.5362	3.92238	0.557686	7.03331	2.01687e-12	4.70594e-11
Tbata	4.50873	3.89091	1.19692	3.25077	0.00115091	0.00516605
Spint1	14.1229	3.88182	1.23961	3.13149	0.00173923	0.00740692
Gm7582	1.79063	3.87999	1.27064	3.05358	0.00226131	0.00929955
Fpr1	17.0458	3.8765	0.62753	6.1774	6.51677e-10	1.03131e-08
Myo16	3.9956	3.86488	0.986193	3.91898	8.89227e-05	0.000536326
Fpr2	20.0877	3.85168	0.576315	6.6833	2.33624e-11	4.60934e-10
AA467197	37.3134	3.83048	0.52292	7.32519	2.38566e-13	6.17883e-12
Sirpb1c	41.174	3.822	0.581815	6.5691	5.06205e-11	9.52111e-10
Ildr1	6.95638	3.81573	1.20022	3.17918	0.00147691	0.00640965
C4b	4777	3.81072	0.231973	16.4274	1.21674e-60	1.49967e-57
Pacsin1	66.1024	3.81039	0.326606	11.6666	1.88757e-31	2.48744e-29
Cd300c2	229.544	3.80279	0.300326	12.6622	9.57747e-37	1.96742e-34
Ms4a6c	601.771	3.80166	0.263995	14.4005	5.13644e-47	2.11771e-44
Fcgr1	317.866	3.79815	0.247591	15.3404	4.10539e-53	3.18593e-50
Gm32051	6.6378	3.79252	1.09764	3.45517	0.000549954	0.00272287
Cxcl5	22.0368	3.77872	0.598668	6.31188	2.75673e-10	4.62464e-09
Tigit	3.98119	3.77276	0.990569	3.80868	0.000139712	0.000804228
Cd68	930.465	3.76763	0.229022	16.4509	8.25651e-61	1.08124e-57
Klra2	38.0149	3.76714	0.433797	8.68412	3.81694e-18	1.649e-16
Ccdc40	15.072	3.76343	0.981474	3.83446	0.000125838	0.000731599
Gm47754	3.77321	3.75306	1.03302	3.6331	0.00028004	0.00149419
Cd84	403.252	3.74782	0.245738	15.2513	1.61377e-52	1.09075e-49
Epb42	8.153	3.7407	0.871496	4.29227	1.76854e-05	0.000124225
Gm36161	130.89	3.73343	0.320674	11.6424	2.50757e-31	3.26343e-29
Gbp2b	9.83501	3.72978	1.13001	3.30067	0.00096453	0.00442518
Gm5150	5.04356	3.72356	0.886893	4.19844	2.68764e-05	0.000183434
Mcoln2	42.1461	3.72154	0.386281	9.6343	5.72829e-22	3.39053e-20
Hbq1b	4.56981	3.72019	1.16656	3.18903	0.00142749	0.00622999
Lair1	316.472	3.71403	0.244451	15.1933	3.9144e-52	2.4854e-49
Crlf1	80.9477	3.71302	0.728457	5.0971	3.44898e-07	3.43635e-06
Calhm6	20.9011	3.68981	0.47046	7.84298	4.39979e-15	1.39258e-13
Ccl5	68.7928	3.68419	0.323032	11.405	3.94754e-30	4.51983e-28
Serpina3g	167.087	3.67729	0.367867	9.99627	1.58249e-23	1.07307e-21
Oas1g	71.6223	3.67611	0.317806	11.5672	6.04483e-31	7.72301e-29
C130026I21Rik	24.7753	3.67588	0.48678	7.55142	4.30537e-14	1.20926e-12
Aoah	205.549	3.66833	0.265032	13.8411	1.44062e-43	4.7913e-41
8030453O22Rik	5.07408	3.66607	0.831194	4.41061	1.03082e-05	7.62399e-05
Apol9a	97.1926	3.6617	0.388028	9.43668	3.84762e-21	2.13278e-19
Fgr	65.4409	3.65092	0.370931	9.84259	7.37886e-23	4.78667e-21
Ms4a6b	478.909	3.64851	0.286048	12.7549	2.92771e-37	6.25962e-35
Gm49339	378.983	3.63601	0.327491	11.1026	1.21827e-28	1.23316e-26
Retnlg	10.1003	3.62986	0.898475	4.04002	5.34466e-05	0.000340385
Csf2rb2	226.243	3.61599	0.27578	13.1119	2.81483e-39	6.85803e-37
Il1r2	10.9536	3.60899	0.934303	3.86276	0.000112115	0.000659684
Sh2d1b1	19.0688	3.6085	0.493461	7.31264	2.61943e-13	6.71785e-12
A530040E14Rik	14.6072	3.60534	0.59272	6.0827	1.18175e-09	1.80344e-08
Gm14548	20.6188	3.58775	0.669393	5.35971	8.33545e-08	9.25558e-07
Slamf7	104.112	3.58573	0.280292	12.7928	1.79769e-37	3.92365e-35
Dnah3	13.1218	3.5756	1.1579	3.08802	0.00201496	0.00840356
Igtp	3680.63	3.57148	0.704719	5.06796	4.02103e-07	3.9611e-06
Cemip	7.71669	3.56974	0.966749	3.69252	0.000222044	0.0012138
Sapcd2	5.38835	3.56277	0.821151	4.33875	1.43297e-05	0.000102509
Ltbp2	1083.87	3.53113	0.50214	7.03216	2.03363e-12	4.73977e-11
Pik3ap1	155.648	3.52711	0.279076	12.6385	1.29493e-36	2.60892e-34
Arl11	78.1373	3.52483	0.414025	8.51358	1.68637e-17	6.8082e-16
Gdf15	39.5165	3.50583	0.519057	6.75423	1.43598e-11	2.92401e-10
Pirb	628.844	3.49726	0.234554	14.9103	2.82606e-50	1.60039e-47
Treml4	17.6346	3.48928	0.574472	6.07389	1.24848e-09	1.89424e-08
Hmox1	1665.22	3.479	0.321483	10.8217	2.71648e-27	2.43241e-25
Plac8	155.131	3.47624	0.374279	9.28783	1.57463e-20	8.24831e-19
Hpse	183.708	3.47317	0.266959	13.0101	1.0719e-38	2.4955e-36
H2-T-ps	6.84576	3.46955	0.849303	4.08517	4.40444e-05	0.000285893
Mmp3	879.508	3.46406	0.406425	8.52323	1.55169e-17	6.28871e-16
Nek2	21.9484	3.46055	0.505347	6.84787	7.49596e-12	1.59779e-10
Slfn8	197.391	3.45809	0.370717	9.32812	1.07762e-20	5.73078e-19
Gm5970	5.53812	3.45764	0.959456	3.60375	0.000313663	0.00164799
Ccr1	132.102	3.44319	0.371555	9.26698	1.91499e-20	9.90738e-19
Gm4951	123.451	3.43992	0.406587	8.46048	2.6629e-17	1.06076e-15
Lilr4b	224.842	3.43924	0.3125	11.0056	3.5922e-28	3.53368e-26
Ifi27l2b	9.92489	3.43814	0.616726	5.57482	2.47779e-08	3.02372e-07
Tlr8	120.292	3.43294	0.224885	15.2653	1.30236e-52	9.09613e-50
Emilin3	3.87247	3.42104	1.03638	3.30095	0.000963597	0.00442284
Thbs1	1118.54	3.41542	0.422058	8.09231	5.85444e-16	2.02423e-14
Ccl6	1646.19	3.40503	0.28228	12.0626	1.6646e-33	2.45623e-31
Hck	179.5	3.3967	0.260302	13.0491	6.43233e-39	1.54916e-36
Ccl7	138.768	3.39148	0.399295	8.49366	2.00236e-17	8.05288e-16
Slc2a6	39.7145	3.38392	0.464228	7.28935	3.11443e-13	7.87174e-12
Mmp2	6208.48	3.37404	0.253923	13.2877	2.72893e-40	7.1474e-38
Osm	11.8004	3.3726	0.578495	5.82994	5.54462e-09	7.60816e-08
Tlr9	50.9791	3.36393	0.332929	10.1041	5.30018e-24	3.72667e-22
Trpm2	47.0032	3.35879	0.379377	8.85343	8.48677e-19	3.80778e-17
Gm15931	35.7135	3.35811	0.34845	9.63726	5.56518e-22	3.30332e-20
Ccr5	423.283	3.35383	0.242072	13.8547	1.19225e-43	4.02922e-41
Apol9b	88.4589	3.35378	0.304806	11.003	3.69543e-28	3.61824e-26
Cxcr2	12.7608	3.35059	0.797829	4.19964	2.67343e-05	0.000182642
Ccl22	12.6343	3.34809	0.553761	6.04609	1.48402e-09	2.229e-08
Gm8093	3.13381	3.34544	1.08054	3.09609	0.00196092	0.00820593
Clca3a1	89.9766	3.34252	0.459537	7.27366	3.49873e-13	8.7795e-12
Myo1f	393.507	3.34149	0.224935	14.8554	6.42138e-50	3.44993e-47
Kcnk13	67.4182	3.3377	0.382536	8.72519	2.65727e-18	1.15037e-16
Lcn2	197.164	3.33601	0.438223	7.61259	2.68661e-14	7.66929e-13
Ncr1	10.635	3.33542	0.608249	5.48364	4.16667e-08	4.89642e-07
Ifi206	76.9799	3.33149	0.441575	7.54456	4.53812e-14	1.26783e-12
Ms4a8a	29.9404	3.32721	0.561928	5.92107	3.19854e-09	4.58721e-08
Tlr7	386.047	3.32629	0.250699	13.268	3.54717e-40	9.17579e-38
Cd200r1	53.7708	3.32601	0.351379	9.46558	2.91947e-21	1.63999e-19
Nek5	7.66472	3.31726	0.992945	3.34083	0.000835294	0.00391279
Atp8b4	84.2963	3.3167	0.295006	11.2428	2.51184e-29	2.68523e-27
C1qb	4818.82	3.31015	0.256957	12.8821	5.67487e-38	1.26495e-35
4932438H23Rik	5.45841	3.30131	0.827614	3.98895	6.63676e-05	0.000413131
Gm15433	12.244	3.29754	0.511117	6.45165	1.10641e-10	1.97467e-09
Itgb2	736.046	3.29727	0.233017	14.1503	1.85851e-45	6.83183e-43
Ifit1	972.375	3.29654	0.209302	15.7502	6.85015e-56	7.17656e-53
Postn	6181.08	3.29452	0.444218	7.41644	1.20307e-13	3.24008e-12
Gcnt4	17.3869	3.28674	0.615013	5.34418	9.08277e-08	1.00269e-06
Msr1	318.318	3.2792	0.261556	12.5373	4.66857e-36	9.1421e-34
Ccl2	182.473	3.27165	0.304174	10.7558	5.56296e-27	4.8567e-25
Creg2	11.6398	3.2656	0.557586	5.85667	4.72239e-09	6.54852e-08
A530032D15Rik	5.3825	3.26501	0.868142	3.76092	0.000169291	0.000955333
S100a8	54.6829	3.26226	0.494314	6.59958	4.12329e-11	7.85412e-10
Fasl	4.51842	3.25162	0.809541	4.01662	5.90383e-05	0.000372487
Apoc2	31.034	3.2513	0.594493	5.46903	4.52503e-08	5.27912e-07
Lox	521.19	3.25086	0.586844	5.53957	3.0321e-08	3.64078e-07
C3ar1	693.752	3.24903	0.177052	18.3507	3.25678e-75	9.74848e-72
Csf3r	115.978	3.2435	0.319183	10.1619	2.93325e-24	2.12666e-22
Csf2rb	271.523	3.23933	0.260885	12.4167	2.12215e-35	3.97012e-33
Ak8	5.98898	3.23887	0.937713	3.45401	0.000552311	0.00273325
Fcna	446.663	3.23699	0.34897	9.27585	1.76216e-20	9.18469e-19
Dnah1	8.23677	3.23606	0.916395	3.5313	0.000413524	0.00211177
Cybb	996.288	3.23008	0.171346	18.8512	2.87091e-79	1.20308e-75
Sla	307.785	3.22815	0.33631	9.59872	8.09419e-22	4.75063e-20
Cyp4f18	71.9652	3.22782	0.467658	6.9021	5.12394e-12	1.13132e-10
Hk3	135.219	3.20507	0.297045	10.7898	3.84479e-27	3.38487e-25
Itgam	540.093	3.2031	0.247822	12.925	3.25222e-38	7.3273e-36
Aqp5	31.5505	3.20165	1.02553	3.12196	0.00179654	0.00761848
Phf11a	28.6683	3.2008	0.397594	8.05042	8.25088e-16	2.7884e-14
Nmrk2	844.679	3.19495	0.817073	3.91023	9.2207e-05	0.00055438
Ncf1	518.071	3.19474	0.271331	11.7743	5.29396e-32	7.11054e-30
Fcgr2b	995.242	3.19284	0.218366	14.6215	2.04694e-48	9.53102e-46
Gm6377	22.1144	3.19114	0.481335	6.62977	3.36217e-11	6.47497e-10
Fut7	5.40912	3.18887	0.893713	3.56811	0.00035956	0.00186852
S100a9	80.7368	3.17944	0.454713	6.99219	2.70624e-12	6.23598e-11
Ctsk	575.704	3.1775	0.355823	8.93002	4.25943e-19	1.95719e-17
Ifit3	1605.78	3.17357	0.203588	15.5882	8.75601e-55	7.64436e-52
Xcl1	8.30981	3.17136	0.802282	3.95293	7.72e-05	0.000473528
Fmo3	80.3261	3.16677	0.873342	3.62603	0.000287809	0.00152786
Clec12a	342.598	3.16466	0.248039	12.7587	2.78773e-37	6.02179e-35
Cd180	144.669	3.16254	0.33309	9.49456	2.21136e-21	1.25312e-19
Cst7	5.93011	3.16241	0.798847	3.95871	7.53545e-05	0.000463838
Nxpe1-ps	8.45208	3.16206	0.609144	5.19099	2.09184e-07	2.16874e-06
Pclaf	26.4789	3.16165	0.505318	6.25675	3.9308e-10	6.44965e-09
Tnfrsf9	7.66758	3.16102	0.650114	4.86226	1.16056e-06	1.04906e-05
Ak9	5.91045	3.1591	0.949755	3.32622	0.000880313	0.00408803
Adgre1	1070.3	3.15612	0.17802	17.729	2.50444e-70	4.7705e-67
1200007C13Rik	12.1775	3.15582	0.638579	4.94193	7.73521e-07	7.24199e-06
C1qa	4362.42	3.15244	0.256261	12.3017	8.87331e-35	1.56237e-32
Tmem132e	14.1507	3.15093	0.567781	5.54956	2.86385e-08	3.45659e-07
Ptx3	42.9495	3.14649	0.451518	6.96869	3.19912e-12	7.30188e-11
Ifi204	609.998	3.14637	0.170781	18.4234	8.53196e-76	2.9795e-72
Itgax	102.271	3.14486	0.332196	9.4669	2.8827e-21	1.62369e-19
Glipr1	110.295	3.14174	0.35567	8.8333	1.01631e-18	4.52118e-17
Cdc25c	5.02632	3.13954	0.74986	4.18684	2.8287e-05	0.000192309
2021-03-01	167.855	3.13948	0.203293	15.4431	8.39916e-54	6.76875e-51
C1qc	3797.78	3.13715	0.286575	10.9471	6.86466e-28	6.59795e-26
Ssc5d	546.702	3.13299	0.254014	12.3339	5.94675e-35	1.0835e-32
Pamr1	504.265	3.13142	0.320011	9.78538	1.30112e-22	8.13799e-21
Spef2	7.92991	3.12796	0.982996	3.18206	0.00146229	0.0063554
Fyb	173.912	3.12501	0.218045	14.332	1.38097e-46	5.261e-44
Il21r	101.798	3.12441	0.313359	9.9707	2.04784e-23	1.38414e-21
Pbk	20.4517	3.12394	0.505415	6.18094	6.37214e-10	1.00995e-08
Spn	145.043	3.12174	0.287927	10.8422	2.17302e-27	1.96256e-25
Olfm2	19.5511	3.12055	0.510866	6.10836	1.00662e-09	1.54745e-08
Cpxm1	905.971	3.11844	0.246033	12.6749	8.14762e-37	1.69027e-34
Ifi213	85.6147	3.11292	0.316186	9.8452	7.18989e-23	4.67857e-21
Ubd	18.724	3.11214	0.83634	3.72114	0.000198329	0.00110257
Nectin4	47.9122	3.11087	0.316885	9.81705	9.50897e-23	6.07444e-21
AI593442	159.551	3.11015	0.20963	14.8364	8.52219e-50	4.46414e-47
Cd69	12.8147	3.10739	0.581555	5.34324	9.13014e-08	1.00633e-06
Hpgds	179.134	3.1032	0.198958	15.5973	7.59636e-55	6.92029e-52
Ncf4	109.807	3.10117	0.308862	10.0406	1.01037e-23	6.98691e-22
Mt2	2961.55	3.09441	0.375868	8.23269	1.83055e-16	6.71726e-15
BC147527	21.7181	3.0923	0.457648	6.75695	1.40926e-11	2.8752e-10
Phf11b	102.562	3.08851	0.27814	11.1042	1.19738e-28	1.2179e-26
Zap70	11.007	3.08114	0.524737	5.87178	4.31153e-09	6.03068e-08
Slamf8	46.9217	3.07793	0.387695	7.93904	2.03751e-15	6.69151e-14
Ifit3b	527.246	3.07764	0.25906	11.88	1.50337e-32	2.0861e-30
Mmp14	1649.44	3.07719	0.250684	12.2752	1.23151e-34	2.08095e-32
Lyz2	17374.7	3.07647	0.226444	13.586	4.84941e-42	1.4726e-39
Pik3r5	157.033	3.07525	0.281622	10.9198	9.27031e-28	8.76666e-26
Plek	611.435	3.07206	0.195139	15.7429	7.68082e-56	7.66362e-53
Cd72	303.114	3.06535	0.378044	8.10843	5.12763e-16	1.79664e-14
Aebp1	2361.14	3.06507	0.294499	10.4077	2.28582e-25	1.78712e-23
Sphk1	110.599	3.05825	0.469605	6.51238	7.39673e-11	1.35357e-09
Clec4a3	168.23	3.05387	0.229193	13.3245	1.66836e-40	4.5399e-38
Klrk1	34.2792	3.04697	0.438047	6.95582	3.50514e-12	7.93124e-11
Runx3	47.6393	3.03539	0.488349	6.21562	5.11239e-10	8.21472e-09
Unc79	10.8241	3.03316	0.964322	3.14538	0.00165873	0.00710306
Vav1	227.764	3.03063	0.23043	13.1521	1.65607e-39	4.23167e-37
Samsn1	35.556	3.02915	0.319647	9.47654	2.62851e-21	1.48451e-19
C5ar1	427.519	3.02597	0.174914	17.2998	4.72356e-67	7.06948e-64
Fcer1g	871.951	3.02597	0.246354	12.283	1.11708e-34	1.9344e-32
Eme1	5.36205	3.02093	0.748679	4.03501	5.45999e-05	0.000346886
Epsti1	151.308	3.01396	0.246944	12.205	2.92203e-34	4.67368e-32
Gm15922	29.8655	3.01245	0.546695	5.51028	3.58258e-08	4.2651e-07
Ly86	442.152	3.01101	0.263876	11.4107	3.69669e-30	4.27937e-28
Oas1a	280.876	3.00972	0.215102	13.9921	1.74295e-44	6.18982e-42
Pimreg	24.7381	3.00788	0.401519	7.49126	6.82177e-14	1.88322e-12
Cdhr4	19.7303	3.00399	0.840537	3.57389	0.000351713	0.00183274
Gm19684	4.01877	2.99861	0.930526	3.22249	0.00127081	0.00562826
Lpcat2	108.136	2.98937	0.274917	10.8737	1.53751e-27	1.41918e-25
Serpina3m	30.8607	2.98636	0.65235	4.57785	4.69773e-06	3.72282e-05
Tyrobp	1048.93	2.9863	0.270504	11.0398	2.45693e-28	2.45144e-26
Gpr65	131.052	2.984	0.205876	14.4942	1.31923e-47	5.88126e-45
Pld4	830.959	2.97444	0.195067	15.2483	1.69065e-52	1.10701e-49
C1qtnf5	342.32	2.97249	0.368314	8.07053	6.99934e-16	2.38855e-14
Spi1	250.892	2.97113	0.283336	10.4862	9.99544e-26	7.99368e-24
Gbp6	2363.79	2.96575	0.590018	5.02654	4.99404e-07	4.8355e-06
Oasl1	166.191	2.96487	0.22742	13.037	7.53585e-39	1.7943e-36
Pou3f1	9.38441	2.96179	0.691824	4.28113	1.85946e-05	0.000130088
Irgm2	2852.92	2.94409	0.626228	4.70131	2.58493e-06	2.16648e-05
Klrb1f	5.38288	2.94169	0.734136	4.00701	6.1493e-05	0.000385693
Klra4	6.00971	2.93791	0.72527	4.05078	5.10476e-05	0.000326596
Lat2	118.913	2.93693	0.369753	7.94297	1.97397e-15	6.52375e-14
2410004P03Rik	17.9765	2.93349	0.89619	3.27329	0.00106304	0.00481805
Lrrc25	182.611	2.93346	0.280689	10.4509	1.45098e-25	1.14294e-23
Asprv1	8.03312	2.93334	0.90561	3.23908	0.00119916	0.00535167
Slc15a3	199.954	2.93071	0.243786	12.0216	2.73518e-33	3.92536e-31
Cd177	13.3784	2.93001	0.840606	3.48559	0.00049105	0.00245971
Ticrr	6.24845	2.92904	0.720558	4.06495	4.80421e-05	0.000309255
Liph	6.94831	2.92501	0.901795	3.24355	0.00118051	0.00528192
Mfap4	1931.1	2.92462	0.399646	7.31802	2.5165e-13	6.4618e-12
Il12rb1	6.11675	2.92136	0.733927	3.98045	6.87838e-05	0.000426525
Ly6c2	72.488	2.91886	0.414451	7.04272	1.88522e-12	4.41847e-11
Clec7a	270.621	2.9154	0.212141	13.7428	5.62915e-43	1.78708e-40
Sh2d2a	15.7417	2.91244	0.45826	6.35543	2.07839e-10	3.54052e-09
Laptm5	1845.26	2.90733	0.210984	13.7798	3.37019e-43	1.08639e-40
Hcst	15.2181	2.90553	0.548255	5.29959	1.16061e-07	1.25417e-06
Diaph3	20.0338	2.90325	0.424576	6.83801	8.03002e-12	1.70297e-10
Fam69c	3.4178	2.90094	0.861834	3.36601	0.000762637	0.00361691
Slc11a1	323.142	2.89697	0.2706	10.7057	9.56928e-27	8.28534e-25
Ccl9	747.585	2.89648	0.240825	12.0273	2.55245e-33	3.71399e-31
Plk1	20.8521	2.89585	0.490461	5.90434	3.54061e-09	5.04327e-08
AB124611	98.746	2.89446	0.288595	10.0295	1.13104e-23	7.7956e-22
Klrd1	11.6024	2.89169	0.543389	5.32159	1.02865e-07	1.12256e-06
Col8a2	102.819	2.89143	0.439022	6.58608	4.51576e-11	8.5783e-10
Tlr1	81.4329	2.89083	0.286688	10.0835	6.53356e-24	4.56545e-22
Cxcl13	194.028	2.8865	0.923846	3.12444	0.00178146	0.00756677
Slc9b2	12.6992	2.88551	0.62447	4.62073	3.82394e-06	3.09475e-05
Nckap1l	759.178	2.88138	0.198421	14.5216	8.84495e-48	4.02888e-45
Gm45546	4.97322	2.87586	0.815679	3.52572	0.000422327	0.00215095
Frzb	404.024	2.87532	0.293489	9.79705	1.15923e-22	7.29408e-21
Fcgr3	1282.97	2.87466	0.229116	12.5467	4.14217e-36	8.18782e-34
Prc1	62.8155	2.87291	0.334051	8.60021	7.95677e-18	3.32108e-16
Fcer1a	9.43957	2.86736	0.708703	4.04592	5.2117e-05	0.000332625
Cd53	550.647	2.86683	0.202398	14.1643	1.52409e-45	5.70255e-43
Ccr2	387.484	2.86492	0.234097	12.2382	1.94336e-34	3.23169e-32
Milr1	64.3965	2.86489	0.288166	9.94181	2.73795e-23	1.80973e-21
Kif2c	18.9314	2.85853	0.390474	7.32066	2.46753e-13	6.35162e-12
Gpr39	84.2916	2.85578	0.426594	6.69437	2.16603e-11	4.31414e-10
Selp	85.278	2.85283	0.346386	8.23598	1.78097e-16	6.55828e-15
Kif18b	15.7	2.85008	0.456176	6.24776	4.16371e-10	6.79456e-09
Cd300lb	96.7844	2.84585	0.353433	8.05202	8.14383e-16	2.76113e-14
Hvcn1	258.904	2.84478	0.323979	8.78077	1.62356e-18	7.16177e-17
Fetub	87.5265	2.83961	0.389862	7.28363	3.24961e-13	8.17397e-12
Clec4a1	251.372	2.83708	0.211998	13.3826	7.64487e-41	2.16464e-38
Slamf9	342.353	2.83703	0.246884	11.4913	1.45869e-30	1.76671e-28
Alox5ap	458.915	2.83226	0.254769	11.117	1.0372e-28	1.06012e-26
Cd244a	20.9026	2.83156	0.434616	6.51508	7.26499e-11	1.33179e-09
Ifi209	175.533	2.8314	0.234202	12.0896	1.19912e-33	1.80756e-31
Cd52	334.865	2.82486	0.270036	10.4611	1.30402e-25	1.03497e-23
Tlr11	10.5442	2.82388	0.702138	4.02183	5.77479e-05	0.000365446
Top2a	140.157	2.82067	0.300852	9.37561	6.87752e-21	3.74298e-19
Gm39822	14.5879	2.82042	0.764294	3.69023	0.000224051	0.00122272
Folr1	9.68108	2.81991	0.758311	3.71867	0.000200274	0.0011125
B4galt5	1217.54	2.81157	0.165128	17.0267	5.20848e-65	7.27555e-62
Comp	614.302	2.80947	0.645132	4.35487	1.33145e-05	9.59347e-05
P4ha3	16.63	2.80876	0.551988	5.08844	3.6102e-07	3.57826e-06
Olr1	10.1474	2.8055	0.642538	4.36627	1.26385e-05	9.1568e-05
Clec5a	108.756	2.79948	0.28704	9.75293	1.79222e-22	1.10124e-20
Iigp1	5542.03	2.79389	0.696663	4.01039	6.06191e-05	0.000380969
Lcp1	2024.31	2.79327	0.187473	14.8996	3.31523e-50	1.828e-47
Pdcd1	6.37072	2.7883	0.622613	4.47838	7.52106e-06	5.72425e-05
Apobr	144.085	2.7835	0.225701	12.3327	6.03972e-35	1.09095e-32
Selplg	343.462	2.78161	0.226309	12.2912	1.00939e-34	1.76248e-32
St14	29.008	2.77994	0.551574	5.04001	4.655e-07	4.52697e-06
Tfec	35.2524	2.77419	0.41862	6.62699	3.42593e-11	6.59169e-10
Dlgap5	19.9576	2.7721	0.463402	5.98207	2.20319e-09	3.23726e-08
Cd300a	235.309	2.76799	0.176682	15.6665	2.56288e-55	2.44091e-52
Basp1	70.8014	2.76707	0.304747	9.07992	1.0866e-19	5.25807e-18
Klrb1c	21.0979	2.7581	0.436123	6.32414	2.54647e-10	4.28908e-09
Rgs14	60.9362	2.75682	0.339451	8.12142	4.60772e-16	1.61989e-14
Pmaip1	25.4438	2.75319	0.360396	7.63937	2.18294e-14	6.33506e-13
Bcl2a1d	23.2771	2.7527	0.487419	5.6475	1.62802e-08	2.04753e-07
Vsig4	266.648	2.74649	0.414264	6.62982	3.36108e-11	6.47497e-10
Irgm1	2423.44	2.74011	0.536579	5.10663	3.27953e-07	3.2847e-06
Otulinl	187.405	2.73782	0.226485	12.0883	1.21765e-33	1.82239e-31
Klhl29	51.7867	2.73773	0.444182	6.16353	7.11414e-10	1.11909e-08
Gpr35	47.1464	2.73596	0.324441	8.43286	3.37316e-17	1.31861e-15
Apoe	27778.7	2.73254	0.387365	7.05419	1.73612e-12	4.0873e-11
Pcdhb9	31.3016	2.73052	0.441145	6.18962	6.03102e-10	9.58786e-09
Fermt3	326.066	2.72727	0.269842	10.1069	5.14693e-24	3.6311e-22
Col1a1	4752.88	2.7254	0.317398	8.5867	8.95018e-18	3.70619e-16
P2ry6	300.621	2.7251	0.254625	10.7024	9.91632e-27	8.55048e-25
Mxd3	12.4323	2.7246	0.610287	4.46446	8.02705e-06	6.07187e-05
Lpar5	8.80572	2.7221	0.561957	4.84397	1.27273e-06	1.14012e-05
Lgals3bp	3239.42	2.72187	0.113934	23.8899	3.89608e-126	8.16345e-122
Gm5431	97.2041	2.72084	0.224434	12.1231	7.96746e-34	1.21856e-31
Runx1	134.57	2.71652	0.237363	11.4446	2.50319e-30	2.9971e-28
Cbr2	1530.06	2.71632	0.52437	5.18016	2.21693e-07	2.28374e-06
Pou2f2	100.003	2.71447	0.31445	8.63244	6.00554e-18	2.54725e-16
Col5a2	2840.8	2.70786	0.394774	6.85926	6.92184e-12	1.48144e-10
Gm1966	96.7632	2.70746	0.409788	6.60696	3.92284e-11	7.49274e-10
Muc1	42.4594	2.70381	0.525845	5.14184	2.72063e-07	2.75788e-06
Gm38832	4.8076	2.70326	0.836696	3.23088	0.00123411	0.00548355
Aqp2	6.75488	2.70259	0.788081	3.42933	0.000605082	0.00295738
Nkg7	26.2687	2.7016	0.373234	7.23835	4.54169e-13	1.12885e-11
Usp18	327.96	2.69499	0.150617	17.893	1.33755e-71	2.80257e-68
Evi2	22.9407	2.69164	0.414839	6.4884	8.67526e-11	1.56836e-09
Fam167b	17.5034	2.69004	0.435839	6.1721	6.73883e-10	1.06485e-08
Nfam1	395.246	2.68965	0.183111	14.6886	7.62178e-49	3.71393e-46
Ak5	11.1319	2.68759	0.660372	4.06981	4.70506e-05	0.000303713
Il12rb2	4.09344	2.68721	0.829704	3.23876	0.00120049	0.00535646
Cotl1	837.657	2.68561	0.235271	11.415	3.51991e-30	4.09737e-28
Birc5	32.8619	2.68381	0.395025	6.79403	1.09042e-11	2.26439e-10
Wisp2	863.646	2.6809	0.563062	4.76129	1.92364e-06	1.66073e-05
Cdhr3	30.576	2.67978	0.819135	3.27148	0.00106988	0.00484695
Socs3	361.225	2.67533	0.236282	11.3226	1.01388e-29	1.11224e-27
Slc39a4	23.2692	2.67477	0.609411	4.38911	1.13814e-05	8.31038e-05
Lcp2	165.17	2.67124	0.222131	12.0255	2.60974e-33	3.77116e-31
Dok3	118.274	2.66887	0.41482	6.43379	1.24457e-10	2.19877e-09
Bub1	14.0008	2.66757	0.563767	4.7317	2.22651e-06	1.89874e-05
Aif1	183.186	2.66754	0.265442	10.0494	9.24107e-24	6.43283e-22
Clca3a2	7.78851	2.6648	0.62532	4.26149	2.03066e-05	0.000141399
Lst1	96.4545	2.66446	0.324205	8.21845	2.06156e-16	7.52542e-15
Ugt1a7c	99.2833	2.66384	0.323918	8.22383	1.97111e-16	7.22041e-15
Asphd2	33.7028	2.66038	0.352212	7.55336	4.24178e-14	1.19299e-12
Susd3	52.3661	2.65754	0.356238	7.46	8.65208e-14	2.35132e-12
4930539E08Rik	7.11225	2.65652	0.739495	3.59235	0.000327711	0.00171534
Padi4	19.559	2.65612	0.582278	4.5616	5.07662e-06	4.0004e-05
Myo1h	9.11395	2.65476	0.722519	3.67431	0.000238496	0.00129394
Kcnab2	160.812	2.65213	0.245113	10.82	2.76708e-27	2.46717e-25
Irf5	311.094	2.64967	0.257179	10.3028	6.84245e-25	5.15719e-23
Il1b	30.1213	2.64949	0.677841	3.90872	9.27849e-05	0.000557215
Clec4a2	147.041	2.6444	0.263864	10.0219	1.22187e-23	8.39407e-22
Pilra	82.977	2.6443	0.398151	6.64144	3.1063e-11	6.02651e-10
Tnfaip8l2	169.738	2.63739	0.290002	9.09439	9.5122e-20	4.61364e-18
Klra8	7.10861	2.6362	0.705226	3.7381	0.000185419	0.00103824
Lpxn	124.321	2.63602	0.343957	7.66381	1.80498e-14	5.28209e-13
Coro2a	90.8703	2.63547	0.279677	9.42329	4.37176e-21	2.41692e-19
Gm42785	13.8431	2.63453	0.868983	3.03174	0.00243152	0.00988122
Col3a1	13359	2.63262	0.297061	8.86224	7.84214e-19	3.5413e-17
Emid1	42.1932	2.62775	0.307495	8.54564	1.27823e-17	5.23099e-16
Melk	15.4451	2.62739	0.382488	6.86921	6.45575e-12	1.39595e-10
Ly6i	7.56943	2.62703	0.862156	3.04705	0.00231098	0.00946852
C030034L19Rik	7.72336	2.62508	0.701881	3.74006	0.000183975	0.00103043
Igsf6	143.23	2.62366	0.236628	11.0877	1.43891e-28	1.44256e-26
Trim10	25.6028	2.61846	0.56395	4.64307	3.43271e-06	2.8074e-05
Ptpn6	437.469	2.61699	0.232615	11.2503	2.30797e-29	2.47995e-27
Card14	19.4814	2.61567	0.425041	6.15392	7.55902e-10	1.18285e-08
Ptprc	685.752	2.61522	0.218629	11.9619	5.62415e-33	7.96236e-31
Myo1g	193.027	2.61495	0.258245	10.1258	4.2431e-24	3.024e-22
Dock2	362.63	2.61486	0.226859	11.5264	9.71603e-31	1.20461e-28
Bin2	94.3035	2.61379	0.349646	7.47554	7.68886e-14	2.1087e-12
Il18rap	24.2578	2.60873	0.381831	6.83217	8.36384e-12	1.76839e-10
Npl	92.393	2.60765	0.290654	8.97166	2.92076e-19	1.35997e-17
AC105304.1	5.9736	2.60484	0.831918	3.13113	0.00174136	0.00741451
Gm43302	2359.72	2.60379	0.545382	4.77425	1.80375e-06	1.56692e-05
Bdkrb2	45.6402	2.60245	0.3678	7.07573	1.48669e-12	3.51985e-11
Dhx58	175.533	2.60047	0.226248	11.4939	1.41616e-30	1.72516e-28
Evi2b	117.995	2.59977	0.335224	7.75533	8.81175e-15	2.71518e-13
Sh3pxd2b	532.168	2.59937	0.212924	12.2079	2.81928e-34	4.54403e-32
Parvg	81.0761	2.59537	0.35883	7.23287	4.72904e-13	1.17263e-11
Dnajb13	17.0933	2.59446	0.538426	4.8186	1.44567e-06	1.27973e-05
Mrc1	2194.93	2.59212	0.180312	14.3757	7.34705e-47	2.90458e-44
Sfrp2	261.081	2.59022	0.482771	5.36532	8.08044e-08	8.99626e-07
Mag	11.4861	2.58841	0.56061	4.61713	3.89082e-06	3.14402e-05
Renbp	262.275	2.58608	0.227531	11.3658	6.1862e-30	6.89465e-28
Tnfsf8	9.90169	2.58499	0.577329	4.4775	7.55225e-06	5.74273e-05
Hmmr	28.9869	2.57917	0.404492	6.37631	1.81406e-10	3.12326e-09
Kcnn4	31.9051	2.57892	0.46746	5.51687	3.45086e-08	4.11999e-07
Itgbl1	834.896	2.57812	0.408452	6.31192	2.75594e-10	4.62464e-09
Efcab11	4.1871	2.57515	0.80316	3.20627	0.00134466	0.00591654
Evi2a	262.522	2.5732	0.208379	12.3487	4.95285e-35	9.10325e-33
Cd48	205.687	2.57251	0.27795	9.25531	2.13614e-20	1.09972e-18
Abcc3	138.594	2.57146	0.289471	8.88331	6.48969e-19	2.95605e-17
Slc18a1	16.3049	2.565	0.705409	3.63619	0.000276705	0.0014779
Cx3cr1	194.325	2.55522	0.281633	9.07288	1.15913e-19	5.59614e-18
Isg15	340.374	2.55212	0.177613	14.369	8.10129e-47	3.14345e-44
Itgal	201.156	2.55173	0.275172	9.27325	1.80564e-20	9.388e-19
Cd14	326.756	2.55155	0.303405	8.40972	4.10991e-17	1.60065e-15
Cyth4	695.41	2.55015	0.190687	13.3735	8.64332e-41	2.41471e-38
Nlrp3	35.7505	2.5489	0.320327	7.95718	1.75999e-15	5.82576e-14
Ckap2	25.098	2.54299	0.439755	5.78276	7.34866e-09	9.8262e-08
Rab32	150.703	2.53959	0.250045	10.1566	3.09812e-24	2.23844e-22
Klrc1	4.53856	2.53878	0.735599	3.45131	0.000557865	0.00275358
Ifi211	466	2.53365	0.168193	15.064	2.79553e-51	1.62707e-48
Ccnb1	28.8772	2.52964	0.40442	6.25497	3.97603e-10	6.50349e-09
Ctse	13.5699	2.52942	0.590476	4.28369	1.83817e-05	0.000128813
Tbxas1	201.745	2.52652	0.246671	10.2425	1.27938e-24	9.53981e-23
Ncf2	306.297	2.52609	0.239427	10.5506	5.04797e-26	4.13164e-24
Dnah6	29.6021	2.52578	0.69	3.66055	0.000251676	0.00135776
5031425F14Rik	9.474	2.52549	0.587201	4.3009	1.70109e-05	0.000119969
2010008C14Rik	3.69818	2.52416	0.776046	3.25259	0.00114358	0.00513865
Ctsw	18.9731	2.52408	0.394205	6.40295	1.52399e-10	2.64559e-09
Psd4	114.698	2.52401	0.261368	9.6569	4.59565e-22	2.76703e-20
Fkbp5	1849.23	2.52386	0.537079	4.69924	2.61134e-06	2.18512e-05
Fn1	3904.89	2.52169	0.300191	8.40027	4.45446e-17	1.72841e-15
Dnaic2	15.1059	2.51969	0.763484	3.30026	0.000965969	0.00443081
Tent5b	99.2682	2.51929	0.645519	3.90274	9.51114e-05	0.000569448
Gna15	37.1293	2.51898	0.363074	6.93793	3.97896e-12	8.91671e-11
AI662270	87.7262	2.51474	0.245655	10.2369	1.35557e-24	1.00721e-22
Troap	6.73418	2.51469	0.749016	3.35733	0.000786995	0.0037106
Ptpn7	73.1717	2.51345	0.269891	9.31285	1.24444e-20	6.56794e-19
Slc13a4	27.7703	2.51322	0.4222	5.95268	2.63787e-09	3.83829e-08
Ms4a14	67.2407	2.51035	0.273159	9.19008	3.92538e-20	1.96297e-18
Depdc1a	9.28408	2.5089	0.56877	4.41109	1.02851e-05	7.6123e-05
P2ry13	132.027	2.50759	0.24298	10.3202	5.71299e-25	4.36877e-23
Mmp25	10.794	2.50647	0.539029	4.64998	3.31972e-06	2.72177e-05
Klrg1	5.79326	2.50442	0.79264	3.15959	0.00157992	0.00680299
Cd8a	14.3873	2.50179	0.465639	5.37281	7.75191e-08	8.66733e-07
C3	21082.2	2.50139	0.173467	14.42	3.87477e-47	1.69142e-44
Btk	99.3704	2.49993	0.23794	10.5065	8.05995e-26	6.52047e-24
Cd300ld3	220.055	2.49661	0.3038	8.21794	2.07028e-16	7.5441e-15
Prf1	17.7106	2.49511	0.587036	4.25034	2.13443e-05	0.000147844
Cdhr1	7.3629	2.49424	0.743405	3.35515	0.000793217	0.00373657
Arhgap30	439.933	2.4918	0.217919	11.4345	2.8107e-30	3.32726e-28
Cep55	16.7835	2.4902	0.466984	5.33253	9.68548e-08	1.06307e-06
Cdca5	12.1963	2.48856	0.484749	5.13371	2.84085e-07	2.87002e-06
Klra7	7.05016	2.48605	0.656337	3.78776	0.000152009	0.000867152
Ttc9	138.863	2.48598	0.314399	7.90708	2.63503e-15	8.5072e-14
Ifi207	846.606	2.48462	0.154053	16.1283	1.61297e-58	1.87759e-55
Kif14	9.24809	2.48078	0.675103	3.67468	0.00023815	0.0012924
Tlr2	350.518	2.48042	0.178471	13.8981	6.50236e-44	2.23351e-41
Foxm1	54.6749	2.47927	0.290581	8.5321	1.43711e-17	5.8583e-16
Pla2g7	683.828	2.4785	0.335469	7.38815	1.48888e-13	3.94393e-12
Gdf6	57.8154	2.47481	0.432442	5.72288	1.04735e-08	1.36538e-07
Slfn9	138.6	2.47374	0.269877	9.16619	4.90012e-20	2.42724e-18
Egr2	59.7864	2.4717	0.428901	5.76285	8.2703e-09	1.0933e-07
Guca1a	7.30394	2.47168	0.633341	3.9026	9.51645e-05	0.000569546
Lilra5	109.215	2.47057	0.238643	10.3526	4.07418e-25	3.15005e-23
Ifi44	254.561	2.4676	0.214435	11.5074	1.21031e-30	1.48302e-28
Unc93b1	1167.72	2.46657	0.231076	10.6743	1.34323e-26	1.14876e-24
Mmp27	20.3489	2.46619	0.416076	5.92727	3.08013e-09	4.43864e-08
Spag5	31.8027	2.46587	0.369098	6.68082	2.37614e-11	4.68365e-10
Hhipl1	223.522	2.45765	0.303836	8.08875	6.02805e-16	2.08082e-14
Ccdc88b	139.381	2.4574	0.275097	8.93285	4.15163e-19	1.91185e-17
Ctgf	7822.89	2.45716	0.48913	5.02354	5.0728e-07	4.90949e-06
Ckap2l	31.6233	2.45647	0.374733	6.55525	5.55498e-11	1.03738e-09
BC064078	23.8021	2.45511	0.418356	5.86847	4.39839e-09	6.14807e-08
Cd86	188.291	2.45173	0.200505	12.2278	2.20868e-34	3.61551e-32
Kcne4	310.735	2.4509	0.349077	7.02109	2.20142e-12	5.11946e-11
Mfap5	1257.07	2.45086	0.442969	5.5328	3.15159e-08	3.77776e-07
Bst2	1416.22	2.45004	0.216908	11.2953	1.38389e-29	1.49468e-27
Slc4a1	97.815	2.44746	0.461795	5.29989	1.15874e-07	1.25279e-06
Prg4	843.052	2.44332	0.421735	5.7935	6.89328e-09	9.27649e-08
Slc7a11	9.58593	2.44201	0.765263	3.19107	0.00141745	0.00619391
Ptafr	278.703	2.44194	0.199237	12.2565	1.55079e-34	2.59949e-32
Ager	17.6103	2.43838	0.737094	3.3081	0.000939297	0.00432742
Coro1a	660.278	2.43836	0.280978	8.6781	4.02445e-18	1.73507e-16
Gzmb	12.7492	2.43835	0.5883	4.14474	3.40193e-05	0.000226868
Il2rb	93.1834	2.43742	0.32944	7.39868	1.37546e-13	3.67133e-12
Trim29	5.62222	2.43622	0.803656	3.03142	0.00243406	0.00988965
Ticam2	44.5964	2.42056	0.302511	8.00155	1.22863e-15	4.10581e-14
Dnmt3l	9.84074	2.41919	0.590034	4.10008	4.13004e-05	0.000269669
Scimp	23.4772	2.41902	0.408345	5.92397	3.14269e-09	4.51637e-08
Fgd3	146.222	2.41775	0.223994	10.7938	3.68064e-27	3.25403e-25
Ifitm6	25.1215	2.4176	0.401124	6.02706	1.66964e-09	2.48289e-08
Scarf2	302.137	2.41487	0.471258	5.1243	2.98647e-07	3.00843e-06
Gm26637	4.84403	2.41156	0.651305	3.70266	0.000213353	0.0011724
Tpx2	60.7645	2.41108	0.278286	8.66404	4.55329e-18	1.95502e-16
Naip6	47.2048	2.4096	0.337889	7.13136	9.93846e-13	2.39357e-11
Cd33	286.453	2.40956	0.193988	12.4212	2.00619e-35	3.787e-33
Adamts4	39.3034	2.40542	0.459204	5.23824	1.62118e-07	1.71213e-06
5430427O19Rik	31.3958	2.40316	0.292693	8.21051	2.20259e-16	8.0123e-15
Grm4	6.81832	2.403	0.665808	3.60915	0.000307197	0.00161726
Gpr34	137.881	2.40142	0.197524	12.1576	5.2249e-34	8.29373e-32
Tagap	124.17	2.39882	0.354412	6.76847	1.3015e-11	2.67356e-10
Tmem119	513.875	2.39865	0.308452	7.77642	7.46068e-15	2.31248e-13
Ebi3	34.4721	2.3984	0.325853	7.36037	1.83403e-13	4.83376e-12
Vcam1	1762.3	2.39518	0.209408	11.4378	2.70515e-30	3.22051e-28
Clec10a	328.597	2.39472	0.248394	9.64079	5.37707e-22	3.20985e-20
B4galnt1	134.737	2.39354	0.318608	7.51251	5.80041e-14	1.60762e-12
Klra13-ps	4.21021	2.38773	0.762931	3.12969	0.00174992	0.00744642
Cxcl16	780.283	2.38768	0.223378	10.689	1.14628e-26	9.84345e-25
Lman1l	18.5695	2.38633	0.671841	3.55193	0.000382422	0.00196828
Tmem106a	455.851	2.38621	0.194297	12.2813	1.14163e-34	1.96071e-32
Rac2	299.728	2.38154	0.315634	7.54525	4.51436e-14	1.26288e-12
Flt3	18.6455	2.38032	0.479574	4.96341	6.92675e-07	6.53178e-06
Slfn2	685.524	2.37857	0.195737	12.1518	5.60869e-34	8.77006e-32
Slc6a7	26.274	2.37641	0.478661	4.96471	6.88051e-07	6.4911e-06
Napsa	79.4527	2.37604	0.441904	5.37682	7.58127e-08	8.49467e-07
Themis2	264.666	2.37588	0.173607	13.6854	1.24179e-42	3.88348e-40
Ccna2	61.3042	2.37542	0.31196	7.6145	2.64718e-14	7.57737e-13
Rab7b	432.518	2.37516	0.226238	10.4985	8.77608e-26	7.0725e-24
Capg	896.022	2.37377	0.244631	9.70348	2.91401e-22	1.77492e-20
1600010M07Rik	8.24256	2.37193	0.556921	4.25901	2.05335e-05	0.000142652
Slit1	8.67593	2.36711	0.571444	4.14233	3.4379e-05	0.00022868
Adamts2	1313.4	2.36705	0.253623	9.33294	1.02979e-20	5.50437e-19
Mlph	57.3325	2.36663	0.37305	6.34399	2.23895e-10	3.80169e-09
Iqgap3	53.7612	2.36085	0.29872	7.90323	2.71768e-15	8.76055e-14
Tmem176a	739.003	2.36079	0.211622	11.1557	6.71612e-29	7.00114e-27
Ptger2	17.8078	2.36016	0.497116	4.74771	2.05735e-06	1.76961e-05
Il3ra	127.147	2.35943	0.38067	6.1981	5.71495e-10	9.09229e-09
Adamts8	130.443	2.35918	0.514166	4.58837	4.46723e-06	3.55766e-05
Rnase6	54.7162	2.35725	0.343622	6.86001	6.88534e-12	1.47665e-10
Bid	97.0571	2.35548	0.199608	11.8005	3.87966e-32	5.2786e-30
Oasl2	628.995	2.35242	0.160717	14.637	1.63044e-48	7.76424e-46
Galnt6	87.9838	2.34938	0.322434	7.28638	3.18393e-13	8.02801e-12
Cenpi	13.6519	2.34906	0.442679	5.30645	1.11779e-07	1.21039e-06
Ptpn22	54.4001	2.34657	0.352745	6.65232	2.88513e-11	5.61301e-10
Tifab	121.795	2.34553	0.258669	9.0677	1.21554e-19	5.855e-18
Pstpip1	106.892	2.34434	0.295899	7.92279	2.32245e-15	7.568e-14
Tspoap1	5.79949	2.34121	0.77304	3.02858	0.00245707	0.00997151
H2-Ab1	2767.6	2.33678	0.287131	8.13838	4.00615e-16	1.41792e-14
Cfp	516.03	2.33589	0.276815	8.43846	3.21538e-17	1.25929e-15
Col1a2	8589.86	2.33555	0.273072	8.55287	1.20067e-17	4.93288e-16
Lbp	517.241	2.33547	0.292998	7.97097	1.57432e-15	5.21941e-14
Irf8	364.423	2.33265	0.202338	11.5285	9.4795e-31	1.18229e-28
Ifi27l2a	1966.26	2.33259	0.314728	7.41144	1.24938e-13	3.35983e-12
Crlf2	123.365	2.33224	0.445947	5.22986	1.69637e-07	1.78434e-06
Rassf5	160.817	2.33162	0.272751	8.54854	1.24655e-17	5.11133e-16
Qprt	11.7245	2.32995	0.585577	3.9789	6.92357e-05	0.000428946
E2f1	64.749	2.32944	0.287542	8.10123	5.44068e-16	1.89681e-14
Soat1	357.602	2.32875	0.194724	11.9593	5.80838e-33	8.16798e-31
Mki67	252.994	2.32856	0.281403	8.27482	1.28647e-16	4.81347e-15
Apobec1	431.806	2.32825	0.191814	12.1381	6.6349e-34	1.02221e-31
Ipcef1	20.8288	2.32807	0.476465	4.88612	1.0284e-06	9.39736e-06
Siglece	50.3506	2.32799	0.326091	7.13908	9.39558e-13	2.27152e-11
Cd300ld	445.434	2.32642	0.218932	10.6262	2.2506e-26	1.90165e-24
Nlrp1a	8.37171	2.32424	0.627922	3.70147	0.000214351	0.00117677
Gm43190	29.499	2.32369	0.744245	3.12221	0.00179499	0.007615
Apbb1ip	252.219	2.32307	0.192865	12.0451	2.05881e-33	3.01667e-31
Panx1	135.982	2.32174	0.306658	7.57112	3.70015e-14	1.04628e-12
Ifi30	494.373	2.32073	0.212601	10.9159	9.67776e-28	9.0526e-26
Adgb	15.6105	2.31491	0.594022	3.89701	9.73885e-05	0.00058186
2210406H18Rik	6.59507	2.31409	0.656455	3.52512	0.000423284	0.00215478
Il18	31.0196	2.31358	0.38269	6.04557	1.48885e-09	2.23466e-08
Ube2c	41.0361	2.31331	0.327989	7.05301	1.75094e-12	4.11756e-11
Ciita	147.677	2.31316	0.484698	4.77237	1.82066e-06	1.57964e-05
Sh3bp2	279.259	2.30977	0.206043	11.2102	3.63489e-29	3.84656e-27
E230029C05Rik	11.2791	2.30918	0.456246	5.06125	4.1651e-07	4.08765e-06
Cd207	117.197	2.30839	0.700993	3.29303	0.000991133	0.00452642
Gbgt1	23.975	2.30726	0.397078	5.81058	6.22557e-09	8.45394e-08
Gpr132	28.268	2.304	0.369244	6.23979	4.38156e-10	7.12786e-09
Slc13a3	22.8856	2.30318	0.477383	4.8246	1.40287e-06	1.24711e-05
Inpp5d	530.512	2.29812	0.192827	11.918	9.53299e-33	1.33163e-30
Cfap45	15.8826	2.29779	0.488835	4.70055	2.59462e-06	2.17371e-05
Serinc2	28.3525	2.29748	0.524261	4.38231	1.17427e-05	8.54914e-05
Ifi47	275.826	2.29571	0.256145	8.96254	3.1729e-19	1.47084e-17
Ptgs2	83.3083	2.29542	0.379998	6.0406	1.53538e-09	2.29956e-08
Cd163	1278.47	2.29358	0.21566	10.6352	2.04467e-26	1.74155e-24
Plppr3	43.8533	2.29241	0.491812	4.66114	3.1446e-06	2.58794e-05
Ikzf1	173.5	2.2913	0.207753	11.029	2.77079e-28	2.73851e-26
Gbp8	36.9048	2.28934	0.47819	4.78752	1.68854e-06	1.47355e-05
Gxylt2	491.294	2.28887	0.20961	10.9196	9.2884e-28	8.76666e-26
Zc3h12d	27.5118	2.28881	0.388036	5.89845	3.66934e-09	5.21245e-08
Bst1	140.773	2.28611	0.295747	7.72995	1.0759e-14	3.26716e-13
Myof	765.488	2.28512	0.199978	11.4268	3.07052e-30	3.61441e-28
Sele	48.2628	2.28176	0.360564	6.32831	2.47856e-10	4.1881e-09
Fcrls	489.129	2.28001	0.290101	7.85936	3.86114e-15	1.22394e-13
Lgi2	311.433	2.27957	0.209777	10.8666	1.66253e-27	1.52118e-25
Col12a1	152.364	2.27955	0.365183	6.24222	4.31399e-10	7.02338e-09
Cxcr6	26.2635	2.27624	0.475412	4.78793	1.68507e-06	1.47114e-05
Aurkb	28.6477	2.27603	0.388008	5.86594	4.46592e-09	6.23413e-08
Cdk1	57.01	2.27467	0.312238	7.28504	3.21574e-13	8.09849e-12
Hcls1	597.122	2.27234	0.167374	13.5764	5.52758e-42	1.65456e-39
H2-DMb1	326.848	2.27212	0.23204	9.79196	1.21907e-22	7.64763e-21
Tnf	14.1088	2.27136	0.48418	4.69116	2.71659e-06	2.26415e-05
H2-Eb1	2865.41	2.25865	0.293506	7.69539	1.41065e-14	4.19849e-13
Cd4	63.7381	2.25668	0.309526	7.29074	3.08258e-13	7.81006e-12
Il7r	36.0535	2.25615	0.452363	4.98748	6.11712e-07	5.83396e-06
Tap1	1011.98	2.25154	0.336325	6.69454	2.16348e-11	4.31316e-10
Has1	13.6907	2.25136	0.575068	3.91494	9.04277e-05	0.000544307
Col8a1	1307.75	2.24879	0.292159	7.69714	1.39144e-14	4.15311e-13
Snx20	62.3432	2.24755	0.279672	8.03637	9.25409e-16	3.10241e-14
Ackr1	14.0799	2.24715	0.539753	4.1633	3.13687e-05	0.000211205
Exo1	8.92176	2.2466	0.590814	3.80255	0.000143214	0.000822354
Pglyrp1	25.5032	2.24631	0.516625	4.34805	1.37356e-05	9.87654e-05
Spic	19.7093	2.24402	0.389961	5.75447	8.6915e-09	1.14681e-07
Mgp	13170.3	2.24362	0.45528	4.92799	8.30792e-07	7.75049e-06
Ifit2	1187.11	2.2432	0.201026	11.1588	6.48924e-29	6.79846e-27
Col16a1	590.714	2.23934	0.30414	7.36286	1.80014e-13	4.7564e-12
Myh7	10790.8	2.23674	0.383968	5.82533	5.70009e-09	7.80105e-08
Aldh3b1	173.007	2.23436	0.269259	8.29819	1.05711e-16	4.01263e-15
Lrp8	47.2852	2.23355	0.408737	5.46451	4.64178e-08	5.40629e-07
Uhrf1	78.0046	2.23311	0.27935	7.99394	1.30697e-15	4.35374e-14
Eomes	6.76357	2.23222	0.617985	3.6121	0.000303725	0.00160099
Col14a1	1235.32	2.23221	0.301898	7.39392	1.42561e-13	3.80036e-12
Csf1r	3436.2	2.23051	0.18906	11.7979	4.00378e-32	5.41233e-30
C1qtnf6	443.049	2.22659	0.293245	7.59293	3.12758e-14	8.8797e-13
Cebpd	390.069	2.22468	0.493342	4.50941	6.50088e-06	4.99681e-05
Cenpe	39.8378	2.22447	0.340674	6.52961	6.5942e-11	1.21734e-09
Mfrp	15.492	2.22436	0.495031	4.49338	7.0102e-06	5.36663e-05
Ngef	43.2147	2.2228	0.471835	4.71097	2.46542e-06	2.07741e-05
Nlrp1b	27.4187	2.2224	0.396462	5.60558	2.07556e-08	2.57028e-07
Stil	10.206	2.22227	0.493266	4.50522	6.63037e-06	5.08887e-05
Pak1	100.527	2.22115	0.238188	9.32518	1.10797e-20	5.87727e-19
Kif22	32.988	2.21952	0.39367	5.63802	1.72018e-08	2.15568e-07
Ptpn18	119.344	2.21928	0.346901	6.39744	1.58002e-10	2.73605e-09
Kif15	19.8637	2.21788	0.376046	5.89789	3.68171e-09	5.22294e-08
Ace	3513.55	2.2176	0.225873	9.81789	9.43004e-23	6.06097e-21
Gm45774	38.4896	2.21656	0.419375	5.28538	1.25441e-07	1.34513e-06
Trim30b	16.5388	2.21573	0.485852	4.56051	5.10293e-06	4.0166e-05
Ccnb2	34.8511	2.21247	0.381782	5.79513	6.82702e-09	9.19322e-08
Was	114.874	2.21205	0.191672	11.5408	8.21242e-31	1.03039e-28
B2m	17097.6	2.21194	0.168385	13.1362	2.04297e-39	5.1574e-37
Slc41a2	138.913	2.20244	0.268529	8.20186	2.36686e-16	8.55049e-15
Apod	575.389	2.19946	0.308718	7.12448	1.04476e-12	2.51041e-11
Rgs10	288.785	2.19034	0.265293	8.2563	1.50263e-16	5.59228e-15
Cd74	7308.4	2.18956	0.28332	7.72821	1.09066e-14	3.3024e-13
Sash3	139.081	2.18797	0.259207	8.44102	3.14585e-17	1.23668e-15
Tedc1	12.8642	2.18794	0.532541	4.1085	3.98234e-05	0.000261001
Nlrc3	118.345	2.18259	0.291653	7.48349	7.23753e-14	1.98752e-12
Knstrn	33.0004	2.18138	0.391704	5.56896	2.56268e-08	3.11823e-07
Dusp2	21.0708	2.18046	0.471066	4.62878	3.67833e-06	2.9896e-05
G530011O06Rik	102.835	2.17697	0.503285	4.32552	1.52173e-05	0.000108084
H2-K1	12614.3	2.17611	0.189006	11.5134	1.12933e-30	1.39193e-28
Sgo1	11.4086	2.17549	0.542197	4.01236	6.0116e-05	0.000378211
Tnfsf18	7.28439	2.17173	0.584243	3.71718	0.000201463	0.00111792
Krt80	160.257	2.16706	0.264571	8.19086	2.59368e-16	9.33769e-15
Haspin	16.9482	2.16671	0.40709	5.32244	1.02385e-07	1.11792e-06
Edaradd	6.24064	2.16611	0.697778	3.10429	0.00190733	0.0080137
Cxcr3	19.7346	2.1646	0.506804	4.27108	1.94526e-05	0.000135909
Il10ra	392.242	2.16277	0.217592	9.93954	2.80104e-23	1.83982e-21
AA414768	24.0643	2.16143	0.401331	5.38564	7.21874e-08	8.1145e-07
Gypa	36.0052	2.16135	0.444506	4.86237	1.1599e-06	1.04891e-05
Pkp3	15.446	2.15928	0.521358	4.14164	3.44839e-05	0.00022916
Neil3	9.83186	2.15851	0.55555	3.88535	0.000102181	0.000608586
Gtse1	20.6598	2.15851	0.384804	5.60936	2.03079e-08	2.52081e-07
Klrb1b	9.30093	2.15824	0.642564	3.35879	0.000782847	0.00369603
Rasal3	44.5074	2.15403	0.413809	5.20537	1.93608e-07	2.01759e-06
Kif19a	30.0944	2.15092	0.417682	5.14966	2.60963e-07	2.65435e-06
Cep295nl	8.7106	2.15091	0.635053	3.38697	0.000706682	0.00338294
Rtp4	421.066	2.15066	0.149349	14.4003	5.15453e-47	2.11771e-44
H2-D1	15458.2	2.14886	0.15529	13.8377	1.50918e-43	4.94092e-41
Traf1	54.2182	2.14844	0.28703	7.48507	7.15072e-14	1.96884e-12
Prkcb	78.2474	2.14692	0.21204	10.1251	4.27734e-24	3.03807e-22
Nuf2	21.1155	2.14638	0.485129	4.42434	9.6738e-06	7.18777e-05
C5ar2	58.0404	2.1456	0.226864	9.45765	3.14952e-21	1.7551e-19
Icam1	723.77	2.14489	0.153524	13.9711	2.34118e-44	8.1758e-42
Ccl21a	1637.39	2.14291	0.20879	10.2635	1.02947e-24	7.70376e-23
Fam83d	10.4151	2.14209	0.490781	4.36465	1.27328e-05	9.21872e-05
Dok1	197.861	2.13761	0.311566	6.86086	6.84463e-12	1.46942e-10
Tmem176b	2091.41	2.13744	0.217171	9.84219	7.40801e-23	4.79074e-21
Fam107a	539.464	2.13724	0.504802	4.23382	2.29755e-05	0.000158409
Card9	62.4537	2.1357	0.332718	6.41896	1.37208e-10	2.40983e-09
Sp140	219.138	2.13378	0.163898	13.0189	9.55354e-39	2.24916e-36
Gm9910	13.4223	2.12487	0.552379	3.84675	0.000119693	0.00070015
Arhgap22	118.247	2.12181	0.260599	8.14206	3.88608e-16	1.38009e-14
Dclk3	21.8668	2.12116	0.42303	5.01421	5.32508e-07	5.12759e-06
H2-Aa	4269.75	2.1209	0.281546	7.53304	4.95709e-14	1.38303e-12
Stap1	30.8249	2.12082	0.412953	5.13575	2.81023e-07	2.84046e-06
Maf	685.886	2.11926	0.121433	17.452	3.3212e-68	5.35301e-65
Lyz1	158.973	2.11746	0.388665	5.44804	5.09285e-08	5.8729e-07
Pik3cg	163.202	2.11738	0.185648	11.4054	3.9315e-30	4.51983e-28
Ska3	11.7557	2.116	0.51679	4.09451	4.23064e-05	0.00027555
Tgm1	17.159	2.11551	0.444262	4.76187	1.91812e-06	1.65665e-05
Hexb	1361.7	2.11372	0.196282	10.7688	4.83383e-27	4.23779e-25
Fam180a	56.9504	2.11306	0.475744	4.44159	8.92967e-06	6.67035e-05
Tnfsf14	8.81878	2.11044	0.457379	4.61421	3.94594e-06	3.18365e-05
Fgd2	150.807	2.10718	0.234317	8.99285	2.40896e-19	1.13172e-17
Soat2	7.03572	2.10257	0.637289	3.29925	0.00096944	0.00444479
Fkbp1b	38.5923	2.10237	0.395841	5.31115	1.08938e-07	1.18146e-06
Calml4	19.7332	2.09875	0.660947	3.17537	0.00149643	0.00648765
Cd44	735.851	2.09643	0.172569	12.1484	5.85135e-34	9.08173e-32
Il4ra	1190.29	2.09491	0.183359	11.4252	3.13072e-30	3.66469e-28
Psrc1	21.7458	2.09312	0.42128	4.96849	6.74767e-07	6.37727e-06
F630028O10Rik	102.122	2.09235	0.188589	11.0948	1.3298e-28	1.33958e-26
Tpm3-rs7	8.4758	2.0921	0.533111	3.92432	8.69757e-05	0.000526553
H2-Q7	655.468	2.09031	0.284327	7.35177	1.95592e-13	5.1228e-12
Tnfrsf1b	686.267	2.09025	0.190201	10.9897	4.28303e-28	4.17406e-26
Stab1	3428.14	2.08995	0.169581	12.3242	6.70964e-35	1.19142e-32
Ndc80	22.5563	2.0891	0.381384	5.47768	4.30946e-08	5.05294e-07
Tpbg	23.5414	2.0884	0.529227	3.94612	7.94266e-05	0.00048548
Plxna4os1	16.8778	2.08636	0.399996	5.21594	1.82888e-07	1.90934e-06
Dbn1	326.77	2.08575	0.33625	6.20296	5.54106e-10	8.83575e-09
I830077J02Rik	46.0538	2.08331	0.257867	8.07902	6.52887e-16	2.24261e-14
Racgap1	86.3558	2.08032	0.266039	7.81961	5.29857e-15	1.66448e-13
Runx2	36.5776	2.08013	0.38902	5.34709	8.93797e-08	9.87229e-07
Pdpn	312.395	2.07906	0.212056	9.8043	1.0789e-22	6.83466e-21
Ms4a4b	36.6541	2.07838	0.362528	5.733	9.86677e-09	1.28889e-07
Efhd2	1763.47	2.07803	0.275385	7.5459	4.49175e-14	1.25823e-12
Cd7	10.4534	2.07789	0.456099	4.55579	5.21893e-06	4.10173e-05
Tjp3	9.65122	2.07689	0.657541	3.15857	0.00158546	0.00682137
Cenph	4.99474	2.07603	0.674932	3.07592	0.00209856	0.00870369
Tnfrsf11b	22.8844	2.07441	0.518138	4.00358	6.23921e-05	0.000390356
Mcm10	16.6475	2.07383	0.516724	4.01342	5.98453e-05	0.000376784
Sec1	11.5569	2.07151	0.482051	4.29728	1.72908e-05	0.000121738
F13a1	2177.19	2.07074	0.196609	10.5323	6.13453e-26	5.00144e-24
Etv4	19.3293	2.06961	0.58581	3.53289	0.000411036	0.00210059
Serpinb9b	12.4438	2.06877	0.597899	3.46007	0.000540037	0.00267947
Gm15964	7.8766	2.06785	0.588587	3.51324	0.000442681	0.00223938
Anpep	769.077	2.06534	0.194686	10.6086	2.71886e-26	2.26966e-24
Cd24a	413.881	2.06355	0.492931	4.1863	2.83544e-05	0.000192705
Nbl1	944.67	2.0618	0.327105	6.30317	2.91622e-10	4.88439e-09
Mafb	575.958	2.06156	0.208857	9.87071	5.5771e-23	3.64041e-21
P2ry12	102.568	2.05984	0.224936	9.15744	5.31448e-20	2.6201e-18
2700099C18Rik	6.71564	2.05877	0.675586	3.04738	0.00230846	0.00946003
Nlrp1c-ps	7.3094	2.05853	0.671528	3.06544	0.00217349	0.00897715
Kifc1	35.0168	2.05274	0.422772	4.85544	1.20122e-06	1.08156e-05
Rnf180	34.4363	2.05215	0.316869	6.47632	9.39891e-11	1.69188e-09
Cdkn2a	8.00628	2.05155	0.574582	3.57051	0.000356291	0.00185429
H2-T23	2185.42	2.04988	0.18005	11.385	4.96434e-30	5.59235e-28
Fanci	13.1329	2.04607	0.456534	4.48175	7.40336e-06	5.64287e-05
Nfkbie	97.15	2.04548	0.229131	8.92712	4.37263e-19	2.00481e-17
C1ra	1809.43	2.04446	0.157293	12.9978	1.25981e-38	2.86922e-36
Cysltr1	138.32	2.04196	0.160121	12.7526	3.01461e-37	6.38032e-35
Rab15	82.7436	2.04058	0.31128	6.55545	5.54731e-11	1.03687e-09
Loxl4	69.2918	2.03951	0.245657	8.30225	1.02162e-16	3.88494e-15
Adamtsl2	530.344	2.03894	0.360217	5.6603	1.51113e-08	1.91315e-07
Chad	57.2843	2.03743	0.531034	3.83673	0.000124684	0.000725494
Tmem273	41.495	2.03558	0.311497	6.53484	6.36796e-11	1.17973e-09
Lrmp	133.285	2.03491	0.188293	10.8071	3.18577e-27	2.82845e-25
P2rx7	332.998	2.03226	0.160108	12.693	6.46347e-37	1.35429e-34
Gmfg	141.07	2.03197	0.308593	6.58463	4.5602e-11	8.65487e-10
Naip2	133.074	2.0289	0.164574	12.3282	6.38652e-35	1.14373e-32
Gpr68	34.4034	2.02677	0.292979	6.91779	4.58753e-12	1.02149e-10
Cdca8	30.6549	2.02654	0.355266	5.70428	1.16837e-08	1.50558e-07
Bgn	13744.8	2.02644	0.2574	7.87271	3.47038e-15	1.10703e-13
Plaur	123.462	2.02563	0.306879	6.60075	4.09092e-11	7.80665e-10
Rab31	949.756	2.02214	0.234457	8.62477	6.42205e-18	2.70203e-16
Knl1	17.0305	2.02163	0.446846	4.52422	6.06197e-06	4.68695e-05
Car9	14.5486	2.0197	0.557562	3.62238	0.000291901	0.00154684
Csf2ra	199.317	2.01947	0.304459	6.633	3.28939e-11	6.35818e-10
Piezo2	61.0774	2.01812	0.391981	5.14851	2.62561e-07	2.6693e-06
Batf2	54.8452	2.0171	0.452649	4.45621	8.342e-06	6.27612e-05
Tnfrsf11a	131.007	2.01586	0.228987	8.80338	1.32752e-18	5.86824e-17
Loxl2	978.106	2.01237	0.22407	8.98101	2.68295e-19	1.25482e-17
Adcy7	824.976	2.01051	0.192318	10.4541	1.40343e-25	1.10966e-23
Ctsz	2017.09	2.00809	0.212176	9.46425	2.95682e-21	1.65211e-19
Nlrc5	476.879	2.00763	0.326793	6.14341	8.07672e-10	1.25636e-08
Naip5	74.9737	2.00719	0.275399	7.28827	3.13956e-13	7.92569e-12
Stat1	3383.79	2.00647	0.40517	4.95218	7.33868e-07	6.90082e-06
2200002D01Rik	41.1572	2.00579	0.522842	3.83632	0.000124894	0.000726512
F10	24.186	2.005	0.641229	3.12681	0.00176715	0.00751209
Unc13d	51.2112	2.00346	0.266317	7.52283	5.36024e-14	1.49154e-12
Vill	42.0377	2.00293	0.452622	4.42517	9.63657e-06	7.16265e-05
Anxa8	122.663	2.00161	0.512037	3.90911	9.26359e-05	0.000556708
Slc9a9	332.585	2.00093	0.155337	12.8812	5.74665e-38	1.26747e-35
Slc24a5	17.5306	2.00045	0.365569	5.47216	4.44572e-08	5.20397e-07
Tspo2	6.49554	1.99796	0.636202	3.14045	0.00168686	0.00720438
Sh3bgrl3	893.678	1.99734	0.240743	8.29657	1.07159e-16	4.06023e-15
Slc7a8	207.289	1.99351	0.235736	8.45654	2.75427e-17	1.09507e-15
Rasa4	369.973	1.99347	0.267519	7.45168	9.21606e-14	2.50135e-12
Iqgap2	233.524	1.98996	0.198187	10.0408	1.00817e-23	6.98691e-22
Slamf6	14.5666	1.98847	0.486938	4.08363	4.4338e-05	0.000287532
Pltp	1922.78	1.98734	0.165394	12.0158	2.93443e-33	4.18266e-31
Tc2n	12.9079	1.98502	0.561428	3.53566	0.000406754	0.00208176
Arhgap15	86.6654	1.97821	0.21745	9.09728	9.26191e-20	4.50266e-18
Kntc1	16.612	1.97532	0.452607	4.36432	1.27519e-05	9.22941e-05
Emilin1	1448.66	1.97343	0.244047	8.08626	6.15255e-16	2.11682e-14
Marcksl1	175.624	1.9714	0.249985	7.88608	3.11824e-15	1.00209e-13
Mrc2	1235.38	1.97029	0.200964	9.80423	1.07969e-22	6.83466e-21
Tmem221	19.1174	1.97002	0.441627	4.46082	8.16478e-06	6.15918e-05
Prom1	57.2439	1.96924	0.372746	5.28308	1.27032e-07	1.36079e-06
Lum	3962.19	1.96834	0.200048	9.83934	7.62096e-23	4.91329e-21
Folr2	691.226	1.968	0.206034	9.55184	1.27414e-21	7.35455e-20
Tlr6	48.366	1.96761	0.236749	8.31095	9.49357e-17	3.61671e-15
Ncapg	19.738	1.96498	0.492636	3.98871	6.64348e-05	0.000413427
Susd1	42.8926	1.96472	0.286311	6.8622	6.78068e-12	1.45719e-10
Oas2	338.318	1.96417	0.192435	10.2069	1.84663e-24	1.36241e-22
Itgb7	79.6535	1.96277	0.324778	6.04343	1.50873e-09	2.26126e-08
Tifa	182.401	1.9616	0.198016	9.90626	3.91004e-23	2.56022e-21
Batf	39.3079	1.95933	0.318373	6.15419	7.54606e-10	1.18209e-08
Gm11427	11.7658	1.95833	0.460178	4.2556	2.08485e-05	0.000144744
Pla1a	723.167	1.95765	0.211034	9.27644	1.75244e-20	9.15682e-19
Tnfsf13	70.4906	1.95735	0.281305	6.9581	3.44883e-12	7.8207e-11
Arrb2	502.157	1.95557	0.189105	10.3412	4.58922e-25	3.53522e-23
Dhx58os	7.57857	1.95509	0.638833	3.0604	0.00221038	0.00911157
Lilra6	11.3136	1.95486	0.483571	4.04255	5.28728e-05	0.000336833
Rims3	14.3933	1.95417	0.490143	3.98694	6.69319e-05	0.00041615
Amz1	39.019	1.95411	0.380111	5.1409	2.73426e-07	2.76902e-06
Arhgap45	547.851	1.95337	0.251964	7.75257	9.00517e-15	2.77071e-13
Clspn	24.0409	1.95276	0.404762	4.82447	1.40377e-06	1.24738e-05
Gzma	27.1433	1.95052	0.428476	4.55221	5.30842e-06	4.16582e-05
Zmynd15	81.8817	1.95011	0.238474	8.17745	2.89921e-16	1.04198e-14
Mx2	98.6119	1.94906	0.192449	10.1276	4.16571e-24	2.97898e-22
Adgre4	36.863	1.9478	0.32854	5.92865	3.05437e-09	4.40456e-08
9330175E14Rik	15.1314	1.94505	0.527183	3.68951	0.000224683	0.00122567
Ptprj	713.191	1.94414	0.142809	13.6135	3.32781e-42	1.0254e-39
Arhgap19	312.792	1.94398	0.191946	10.1277	4.16253e-24	2.97898e-22
Wdfy4	309.902	1.94366	0.207623	9.36149	7.8621e-21	4.25671e-19
Pkib	38.4256	1.94185	0.295706	6.56682	5.13995e-11	9.65643e-10
Htr2b	12.4443	1.94095	0.481737	4.02906	5.59993e-05	0.000355346
Svep1	938.884	1.94013	0.169003	11.4799	1.66531e-30	2.00536e-28
Rad54l	10.7162	1.93938	0.521945	3.71568	0.000202659	0.00112277
B3galnt1	154.327	1.93932	0.210443	9.21542	3.10051e-20	1.58066e-18
Rd3	13.9838	1.93801	0.423101	4.58049	4.63897e-06	3.67905e-05
Cnr2	61.6104	1.93491	0.300632	6.43612	1.22566e-10	2.17269e-09
Dpp7	226.023	1.9339	0.227966	8.48328	2.18934e-17	8.78797e-16
Pdgfrl	252.846	1.93291	0.29611	6.52769	6.67901e-11	1.23083e-09
H2-DMa	286.846	1.93157	0.302416	6.38711	1.69048e-10	2.91527e-09
Loxl3	377.499	1.93082	0.303452	6.36285	1.98045e-10	3.38745e-09
Emp1	2795.35	1.92841	0.209339	9.21186	3.20507e-20	1.62212e-18
Slfn10-ps	11.0813	1.92779	0.491663	3.92096	8.81952e-05	0.000532398
Shc2	133.255	1.92774	0.268512	7.17935	7.00458e-13	1.71858e-11
Ada	47.5117	1.92743	0.416332	4.62954	3.66476e-06	2.97973e-05
Rab43	454.094	1.91925	0.247578	7.7521	9.03832e-15	2.77683e-13
Nox4	184.159	1.9187	0.468063	4.09922	4.14542e-05	0.000270505
Brca1	23.8992	1.9179	0.376624	5.09236	3.53637e-07	3.51006e-06
Ect2	24.2976	1.91765	0.322439	5.94733	2.72552e-09	3.96307e-08
Nkd2	139.809	1.91572	0.293257	6.53256	6.46565e-11	1.19466e-09
Hgf	45.1305	1.91294	0.313894	6.09422	1.09974e-09	1.68689e-08
Blnk	147.282	1.91268	0.211541	9.04168	1.54289e-19	7.34731e-18
Kif9	22.7182	1.91089	0.489826	3.90117	9.57297e-05	0.000572765
Cdkn1a	1072.48	1.91064	0.334365	5.71423	1.10202e-08	1.42977e-07
Tgfbi	1582.4	1.9095	0.203401	9.38784	6.12457e-21	3.35937e-19
Gm47163	15.1465	1.90224	0.456942	4.16297	3.14134e-05	0.00021137
Mycl	32.9678	1.89946	0.607192	3.12827	0.00175837	0.00747934
Gm12840	404.078	1.89378	0.314766	6.01647	1.78257e-09	2.64519e-08
Oas1c	51.8441	1.89335	0.283949	6.66791	2.59467e-11	5.09047e-10
Treml2	38.6108	1.89271	0.48474	3.90458	9.4389e-05	0.000566037
Rhoh	41.2243	1.89085	0.361009	5.23768	1.62605e-07	1.7164e-06
Gpsm3	186.949	1.8908	0.213217	8.86794	7.45116e-19	3.38664e-17
Srpx2	436.671	1.88758	0.280545	6.72827	1.71692e-11	3.47245e-10
Hcn1	132.112	1.88472	0.332674	5.66537	1.46711e-08	1.8608e-07
Ltc4s	96.4382	1.88304	0.378544	4.97443	6.54383e-07	6.2042e-06
Prex1	491.639	1.88042	0.165476	11.3636	6.34407e-30	7.03319e-28
Serpinb8	133.303	1.87945	0.199799	9.4067	5.11959e-21	2.82291e-19
Aspm	34.5148	1.879	0.377855	4.97281	6.5989e-07	6.24511e-06
Trim30d	150.409	1.87854	0.162768	11.5412	8.17631e-31	1.03039e-28
Plxnc1	255.321	1.87825	0.204923	9.16563	4.9259e-20	2.43425e-18
Clec4f	14.6865	1.87751	0.574125	3.27021	0.00107467	0.00486549
Fndc1	731.567	1.87655	0.205945	9.11191	8.09436e-20	3.96264e-18
Vat1	1834.19	1.87394	0.191639	9.7785	1.39255e-22	8.68396e-21
Cdh22	90.3077	1.87219	0.340872	5.49235	3.96615e-08	4.67921e-07
Pdgfc	165.47	1.87142	0.224579	8.33303	7.88017e-17	3.02405e-15
C2	330.766	1.87121	0.36984	5.0595	4.20354e-07	4.12344e-06
Scml4	70.5224	1.87041	0.252664	7.40274	1.33407e-13	3.56997e-12
Mcub	86.7676	1.86948	0.244322	7.65172	1.98312e-14	5.76314e-13
Ddx60	244.768	1.8671	0.210767	8.85861	8.10212e-19	3.65083e-17
H2-T22	1528.32	1.86669	0.171555	10.881	1.41948e-27	1.31603e-25
Ftl1-ps1	43.0366	1.86487	0.355447	5.24654	1.54984e-07	1.63927e-06
Mxra8	2055.49	1.86428	0.253535	7.35315	1.93589e-13	5.07669e-12
Scnn1a	50.8817	1.86364	0.480889	3.87541	0.000106447	0.000631837
Lypd6b	10.8116	1.86282	0.540261	3.448	0.000564752	0.00278429
Dse	392.778	1.86268	0.171453	10.8641	1.70865e-27	1.55658e-25
Ttk	10.4928	1.86225	0.528396	3.52435	0.000424528	0.00215938
Gm5086	15.4816	1.85996	0.521154	3.56893	0.000358439	0.001865
Rad51ap1	20.2196	1.85786	0.369025	5.03449	4.79112e-07	4.65191e-06
AI427809	19.8835	1.85574	0.423776	4.37905	1.19197e-05	8.66601e-05
Dclk1	161.746	1.85442	0.220955	8.39272	4.75031e-17	1.8398e-15
Gm5812	18.7321	1.85256	0.522535	3.54533	0.000392125	0.0020118
Pla2g2d	156.148	1.8506	0.270139	6.85055	7.35643e-12	1.56965e-10
Fam167a	34.0353	1.84927	0.391561	4.7228	2.32618e-06	1.9749e-05
Nrros	423.383	1.84433	0.210484	8.76233	1.91264e-18	8.41923e-17
Col6a3	1534.45	1.844	0.189771	9.71701	2.55177e-22	1.55881e-20
Anxa1	1739.53	1.84385	0.304728	6.05082	1.44106e-09	2.1671e-08
Gpr171	11.1639	1.84226	0.477976	3.8543	0.000116061	0.000680613
Uap1l1	475.464	1.84169	0.232133	7.93379	2.12554e-15	6.9697e-14
C130050O18Rik	22.3109	1.83437	0.312706	5.8661	4.46165e-09	6.23233e-08
Arpc1b	2557.64	1.83281	0.215389	8.50928	1.75012e-17	7.05196e-16
Tspan32	37.0406	1.82903	0.38416	4.76111	1.92531e-06	1.66149e-05
Chaf1b	34.4982	1.82857	0.366156	4.99395	5.91563e-07	5.66241e-06
H2-Q5	63.2692	1.8269	0.420581	4.34375	1.40068e-05	0.00010044
Aldh3a1	49.3532	1.82581	0.535004	3.4127	0.000643232	0.00311406
Sdc1	451.213	1.82451	0.298293	6.11651	9.56466e-10	1.47468e-08
Emb	127.247	1.82287	0.366126	4.97882	6.39735e-07	6.07357e-06
Cd37	190.649	1.82046	0.332945	5.46775	4.55784e-08	5.31444e-07
Loxl1	1468.77	1.81656	0.31275	5.80836	6.30887e-09	8.55043e-08
Ly6e	7876.54	1.81394	0.117018	15.5014	3.39609e-54	2.84633e-51
Espl1	53.8232	1.81123	0.270977	6.68409	2.32372e-11	4.58896e-10
Ftl1	18613.4	1.81037	0.182114	9.94087	2.76397e-23	1.82118e-21
Rgs16	72.7343	1.80707	0.288189	6.27045	3.60015e-10	5.93034e-09
Orai2	118.194	1.80619	0.229724	7.86243	3.76765e-15	1.19856e-13
Trdc	8.87981	1.80614	0.578905	3.11993	0.00180895	0.00766025
Tnfrsf13b	54.22	1.80484	0.30994	5.82318	5.77382e-09	7.89032e-08
Serping1	6580.19	1.80372	0.172147	10.4778	1.09284e-25	8.70655e-24
Gm21983	28.4059	1.80205	0.451755	3.98901	6.63505e-05	0.000413131
Thbs3	412.682	1.80078	0.306311	5.87894	4.12909e-09	5.8065e-08
Frem1	19.5148	1.79983	0.511259	3.52038	0.000430931	0.00218733
Fxyd5	952.595	1.79834	0.233395	7.70513	1.30715e-14	3.91266e-13
Nmb	218.208	1.79774	0.265115	6.78097	1.19369e-11	2.46417e-10
Gpr183	59.1552	1.79753	0.258901	6.94294	3.84011e-12	8.63325e-11
Cyb561	737.411	1.79746	0.178258	10.0835	6.5367e-24	4.56545e-22
Rnf145	1146.71	1.79727	0.135004	13.3127	1.95266e-40	5.17899e-38
Lck	30.3111	1.79613	0.322501	5.56938	2.5565e-08	3.11251e-07
Phf11d	438.032	1.79424	0.146146	12.277	1.20381e-34	2.05069e-32
Ikbke	88.5448	1.79364	0.306005	5.86147	4.58789e-09	6.38314e-08
Serpine1	2425.93	1.79226	0.402306	4.45497	8.39034e-06	6.30651e-05
Ifi205	827.669	1.79188	0.170694	10.4976	8.85693e-26	7.11032e-24
Gusb	1205.85	1.79002	0.183393	9.76059	1.66186e-22	1.02717e-20
Rtn4rl2	35.3362	1.78973	0.412533	4.3384	1.43524e-05	0.000102602
Cdca3	35.403	1.78779	0.331902	5.38649	7.18452e-08	8.08036e-07
E2f2	59.7855	1.78566	0.326953	5.46152	4.72083e-08	5.47706e-07
Nfe2	9.70242	1.7842	0.572935	3.11414	0.00184482	0.00779011
Lat	15.4226	1.78355	0.457648	3.8972	9.73125e-05	0.000581571
8430429K09Rik	21.5417	1.78312	0.559371	3.18773	0.00143393	0.00625547
Gm26902	9.76354	1.78168	0.461231	3.86288	0.00011206	0.000659684
Lfng	303.557	1.78157	0.230181	7.73985	9.95342e-15	3.04458e-13
Fxyd6	1859.53	1.77985	0.248223	7.17035	7.48065e-13	1.82896e-11
Ahsg	586.651	1.77711	0.434629	4.08881	4.33592e-05	0.000282057
Fjx1	26.0432	1.77706	0.43545	4.08099	4.48447e-05	0.000290638
Bean1	71.5547	1.77703	0.26889	6.60875	3.87579e-11	7.40961e-10
Pnp2	20.6062	1.77467	0.42738	4.15245	3.28942e-05	0.000220276
Col5a1	1768.63	1.77188	0.252518	7.01683	2.26963e-12	5.26057e-11
Lockd	8.92315	1.76898	0.550244	3.2149	0.00130492	0.00576314
Casp4	160.373	1.76744	0.17016	10.3869	2.84452e-25	2.21566e-23
Fstl3	203.265	1.76655	0.378625	4.6657	3.07567e-06	2.53918e-05
H2-Q6	1572.39	1.76517	0.250718	7.04047	1.91598e-12	4.48554e-11
Trim14	33.1515	1.76327	0.304485	5.791	6.9969e-09	9.39782e-08
Fstl1	5463.49	1.76298	0.254215	6.93498	4.0629e-12	9.09508e-11
A2m	61.697	1.76237	0.480359	3.66885	0.000243641	0.00131912
Ahnak2	620.292	1.76155	0.228194	7.71952	1.16768e-14	3.5153e-13
Gm21541	560.669	1.7606	0.183709	9.58363	9.36899e-22	5.48348e-20
Gm10425	9.01803	1.75938	0.459418	3.82959	0.000128355	0.000745612
H2-Q4	2125.8	1.75839	0.197665	8.8958	5.7999e-19	2.64761e-17
Mdk	122.204	1.75783	0.357146	4.92189	8.57122e-07	7.96774e-06
Cercam	142.136	1.75771	0.25822	6.80705	9.96177e-12	2.0769e-10
Grn	4997.08	1.75413	0.171796	10.2106	1.77851e-24	1.31679e-22
Tnfaip6	52.8596	1.75329	0.214847	8.16066	3.33205e-16	1.19141e-14
Ctla2b	185.245	1.75304	0.254333	6.89267	5.47559e-12	1.20011e-10
Tcirg1	617.971	1.75236	0.258231	6.78602	1.15272e-11	2.38195e-10
Mmrn1	418.112	1.74976	0.308439	5.67298	1.40338e-08	1.78429e-07
Bok	217.995	1.74841	0.338757	5.16124	2.45324e-07	2.50745e-06
Ctsc	2085.26	1.74669	0.115863	15.0755	2.34862e-51	1.40602e-48
Shcbp1	21.7157	1.74621	0.409845	4.26066	2.03826e-05	0.000141792
Arhgap4	105.108	1.74516	0.302808	5.76325	8.25095e-09	1.09143e-07
Cd80	72.302	1.74396	0.2436	7.1591	8.12056e-13	1.97849e-11
Ckmt1	39.8769	1.74301	0.559602	3.11474	0.00184109	0.00777592
1500015O10Rik	62.4985	1.74227	0.411346	4.23552	2.28022e-05	0.000157421
Dennd1c	66.2065	1.74219	0.280409	6.21304	5.19698e-10	8.34424e-09
Lhfpl2	304.152	1.74102	0.189618	9.18171	4.24312e-20	2.11178e-18
Rasl10a	45.0705	1.74078	0.387916	4.48751	7.20589e-06	5.50638e-05
Ankrd2	10.4778	1.74012	0.462293	3.76411	0.000167143	0.00094474
Bco2	17.8975	1.73907	0.355003	4.89874	9.64517e-07	8.87941e-06
Ptpro	210.326	1.73801	0.142202	12.2221	2.36807e-34	3.84637e-32
Itga4	240.405	1.73735	0.193561	8.97571	2.81524e-19	1.31376e-17
Rassf2	565.406	1.73712	0.155331	11.1833	4.92046e-29	5.18082e-27
Fmn1	86.4452	1.7331	0.235869	7.34772	2.0161e-13	5.27347e-12
Esco2	12.2052	1.73249	0.394525	4.39134	1.12656e-05	8.23904e-05
Thbs2	2181.87	1.7317	0.167864	10.3161	5.95923e-25	4.5405e-23
Tbx21	9.37308	1.7309	0.530451	3.26307	0.00110212	0.00496726
Trbc2	19.8947	1.7299	0.49495	3.49509	0.000473894	0.00238175
Nppb	5079	1.72898	0.440001	3.92949	8.51255e-05	0.000516546
Adap2os	9.95893	1.726	0.471385	3.66155	0.000250697	0.00135348
Slc7a2	354.225	1.72354	0.187048	9.21444	3.12916e-20	1.59139e-18
2610524H06Rik	30.0635	1.72117	0.362437	4.74888	2.04542e-06	1.76007e-05
Scara3	392.198	1.71998	0.301368	5.70725	1.14815e-08	1.48227e-07
Lgmn	4953.9	1.71979	0.207955	8.26999	1.33975e-16	5.0039e-15
Fibin	724.692	1.71679	0.359336	4.77768	1.77329e-06	1.54174e-05
Il17ra	248.612	1.71463	0.208605	8.2195	2.0436e-16	7.47285e-15
Adora2b	32.2657	1.71433	0.299409	5.72573	1.02992e-08	1.34454e-07
Cd3g	14.0698	1.7129	0.470938	3.63722	0.000275601	0.00147313
Gpm6b	873.816	1.71269	0.126462	13.5431	8.70245e-42	2.5682e-39
Nrip3	28.8056	1.70927	0.561003	3.04681	0.00231286	0.00947257
Padi2	63.2344	1.7075	0.307334	5.55587	2.76239e-08	3.34183e-07
Gm13889	131.888	1.70683	0.438769	3.89004	0.000100228	0.000597802
Kif23	45.179	1.70583	0.252646	6.75187	1.45953e-11	2.96907e-10
Meox1	462.669	1.7041	0.195081	8.73535	2.42903e-18	1.05374e-16
Il6ra	387.102	1.70376	0.164438	10.3611	3.72529e-25	2.89096e-23
Inhbb	160.851	1.7032	0.264855	6.43071	1.27011e-10	2.23823e-09
Smpdl3b	72.8316	1.70197	0.281968	6.03605	1.57935e-09	2.35789e-08
Trim30a	510.653	1.70196	0.125689	13.541	8.95408e-42	2.60576e-39
Gda	994.881	1.69958	0.162912	10.4325	1.76205e-25	1.38278e-23
Fam102b	1203.87	1.69954	0.143915	11.8093	3.4932e-32	4.78386e-30
Nupr1	391.262	1.69801	0.350095	4.85014	1.23377e-06	1.10807e-05
Gapt	13.2616	1.69641	0.407345	4.16454	3.11981e-05	0.000210123
Wisp1	149.333	1.69627	0.316373	5.3616	8.24877e-08	9.16418e-07
Layn	146.808	1.69624	0.228872	7.41129	1.25073e-13	3.35983e-12
Herc6	228.126	1.69512	0.191519	8.85096	8.67725e-19	3.88492e-17
C1s1	2644.56	1.69364	0.143126	11.8331	2.63089e-32	3.62664e-30
Gas7	578.515	1.69216	0.154783	10.9324	8.06698e-28	7.71815e-26
Kif11	67.6881	1.68978	0.305055	5.53926	3.03754e-08	3.64522e-07
Sdc3	3297.68	1.6891	0.14941	11.3052	1.23713e-29	1.35008e-27
Cmtm3	694.563	1.68802	0.1767	9.55301	1.25981e-21	7.29196e-20
Gla	179.953	1.68544	0.219596	7.67516	1.65211e-14	4.87558e-13
Aspn	1044.11	1.68305	0.229146	7.34488	2.05947e-13	5.37387e-12
Slc16a3	112.656	1.68229	0.283922	5.92519	3.1193e-09	4.49201e-08
Sirpa	2015.62	1.67925	0.128069	13.1121	2.80643e-39	6.85803e-37
Gm12999	29.5234	1.67799	0.260892	6.43174	1.26152e-10	2.22497e-09
Igfbp7	5083.57	1.67706	0.289052	5.80193	6.5557e-09	8.85062e-08
Rab3il1	572.726	1.67443	0.179265	9.34056	9.58299e-21	5.13535e-19
Gldc	26.9235	1.67409	0.370529	4.5181	6.23974e-06	4.81729e-05
Casp1	142.365	1.67316	0.193136	8.66313	4.58987e-18	1.9667e-16
Trpm6	18.2583	1.66976	0.344279	4.85004	1.23439e-06	1.10814e-05
Slc38a5	11.7907	1.6693	0.479705	3.47984	0.000501715	0.00250594
Nlrc4	30.7259	1.66814	0.260279	6.40905	1.46426e-10	2.55034e-09
Psmb8	905.243	1.66727	0.244114	6.82987	8.49909e-12	1.79156e-10
Arhgap11a	92.5478	1.66561	0.175078	9.51357	1.84233e-21	1.05471e-19
Antxr1	895.799	1.66561	0.201873	8.2508	1.57336e-16	5.84514e-15
Tns4	21.1542	1.66157	0.319458	5.20122	1.97987e-07	2.06082e-06
Cks2	25.3075	1.66103	0.306226	5.42419	5.82177e-08	6.65123e-07
Pcdhgc5	30.0978	1.65959	0.463217	3.58275	0.000339998	0.00177611
Itga11	127.261	1.65723	0.224224	7.39093	1.45803e-13	3.88184e-12
Mmp19	276.558	1.65719	0.331551	4.99831	5.78352e-07	5.54355e-06
2210407C18Rik	173.743	1.65592	0.263043	6.29525	3.06904e-10	5.12804e-09
Lyl1	214.129	1.6547	0.279791	5.91407	3.3376e-09	4.7764e-08
Traf3ip3	26.7375	1.65359	0.414782	3.98665	6.70125e-05	0.000416403
Bdh2	47.3629	1.6533	0.34051	4.85536	1.20167e-06	1.08156e-05
Plekha4	121.741	1.65324	0.288816	5.72418	1.03934e-08	1.356e-07
Timp2	6319.32	1.65303	0.174651	9.46479	2.94153e-21	1.64797e-19
Klf5	19.7535	1.65165	0.539366	3.06222	0.00219704	0.00905836
Neurl3	306.76	1.6508	0.229949	7.17897	7.02366e-13	1.72125e-11
Serpinf1	1577.55	1.64954	0.272618	6.05075	1.44177e-09	2.1671e-08
Dok2	115.206	1.64919	0.252603	6.52877	6.6311e-11	1.22308e-09
Cyp7b1	40.2623	1.64596	0.304808	5.4	6.66402e-08	7.53949e-07
Cdca2	17.062	1.64594	0.384123	4.28492	1.82804e-05	0.000128232
Chp2	120.911	1.64505	0.203891	8.06827	7.12991e-16	2.42521e-14
Gsta3	491.069	1.64486	0.314965	5.22234	1.76672e-07	1.85183e-06
Gatm	163.028	1.64461	0.147614	11.1414	7.89099e-29	8.14483e-27
Ptn	166.578	1.64457	0.285865	5.75294	8.77045e-09	1.15504e-07
Gabrb3	14.3804	1.64018	0.524839	3.12511	0.00177737	0.00755249
Stat4	16.7559	1.63804	0.481904	3.3991	0.000676075	0.00325393
Cd160	7.90483	1.63701	0.485377	3.37266	0.000744471	0.00354359
Stat2	984.518	1.63626	0.244265	6.69872	2.10255e-11	4.19969e-10
Cfh	10197.8	1.62957	0.211601	7.70116	1.34838e-14	4.03034e-13
Scpep1	947.847	1.62915	0.139209	11.7029	1.23117e-31	1.6431e-29
A130077B15Rik	16.1824	1.629	0.37516	4.34214	1.41103e-05	0.000101102
Mfap2	121.494	1.62811	0.346483	4.69895	2.61497e-06	2.18728e-05
Clcn5	192.452	1.62761	0.165939	9.80849	1.03502e-22	6.59172e-21
Itih4	369.418	1.62743	0.378812	4.29614	1.73799e-05	0.000122284
Trpv4	256.544	1.6268	0.231975	7.01282	2.33563e-12	5.40755e-11
Pilrb1	22.6134	1.62644	0.34308	4.74069	2.12988e-06	1.82599e-05
AC113595.1	22.9763	1.62623	0.34717	4.68427	2.80964e-06	2.33798e-05
Gm13304	144.981	1.62311	0.347829	4.6664	3.06527e-06	2.53359e-05
Steap2	71.9315	1.62266	0.314993	5.15143	2.58506e-07	2.63191e-06
Gcsam	7.74871	1.61912	0.534579	3.02877	0.00245552	0.00996908
Slc37a2	343.824	1.61851	0.178529	9.06579	1.23704e-19	5.9449e-18
Ncapg2	79.5774	1.61783	0.209072	7.73813	1.00886e-14	3.08144e-13
Aldh1a2	278.107	1.61434	0.251556	6.41744	1.38586e-10	2.42994e-09
Mlkl	119.446	1.61408	0.169684	9.51226	1.8656e-21	1.06222e-19
Lyve1	948.617	1.61344	0.275705	5.85206	4.85525e-09	6.71942e-08
Abcg3	33.2864	1.61223	0.34946	4.61348	3.95981e-06	3.18993e-05
Dck	174.657	1.61003	0.147441	10.9198	9.27031e-28	8.76666e-26
Gbp3	962.575	1.60841	0.351891	4.57077	4.85945e-06	3.84372e-05
Cytip	83.04	1.60601	0.318604	5.04075	4.63704e-07	4.51487e-06
Il2rg	346.792	1.60568	0.203796	7.87886	3.30369e-15	1.05844e-13
Gal3st2	28.7534	1.60487	0.481127	3.33564	0.000851031	0.00397496
Begain	10.4397	1.60484	0.478084	3.35682	0.000788452	0.00371663
Cnbd2	211.655	1.60459	0.341865	4.69365	2.68376e-06	2.23946e-05
Cmklr1	637.305	1.60379	0.122291	13.1145	2.71915e-39	6.78265e-37
Pcdhb21	20.6781	1.60315	0.390644	4.10385	4.06322e-05	0.000265824
Ddit4	1889.89	1.60131	0.509897	3.14046	0.00168682	0.00720438
Abcg1	194.445	1.60001	0.166413	9.61467	6.93299e-22	4.08053e-20
Tnfrsf26	37.5449	1.59976	0.348158	4.59493	4.32902e-06	3.45679e-05
Cdiptos	10.5229	1.59915	0.459068	3.48348	0.000494937	0.0024774
Tgif1	170.937	1.59901	0.22882	6.98807	2.78698e-12	6.40303e-11
Pla2g4a	227.46	1.5988	0.227825	7.01763	2.2566e-12	5.23616e-11
Abi3bp	574.724	1.59393	0.183908	8.66699	4.43704e-18	1.90902e-16
Itk	17.2075	1.59348	0.471987	3.3761	0.0007352	0.00350344
Cpne2	159.736	1.59131	0.244871	6.49856	8.10932e-11	1.47495e-09
Tm6sf1	270.381	1.59021	0.166419	9.5555	1.22993e-21	7.13871e-20
Olfml3	1006.82	1.58977	0.199067	7.98609	1.39282e-15	4.62499e-14
Mmp13	28.3751	1.58918	0.42013	3.78259	0.000155206	0.000882508
Cyp1b1	520.084	1.58817	0.245579	6.46706	9.99289e-11	1.79271e-09
Lif	18.4282	1.58492	0.436582	3.63029	0.000283102	0.00150727
Reps2	129.306	1.58365	0.169261	9.35628	8.25929e-21	4.46023e-19
Dtl	18.7299	1.58281	0.385008	4.1111	3.93778e-05	0.000258323
Map3k6	486.531	1.58277	0.374392	4.22756	2.36239e-05	0.000162399
Fgl2	2184.06	1.57935	0.157651	10.018	1.27067e-23	8.70077e-22
Gpr137b	304.679	1.57796	0.206938	7.62527	2.43533e-14	7.00926e-13
Ptgis	990.976	1.57663	0.278919	5.65266	1.57985e-08	1.99173e-07
Ccdc80	5310.61	1.57647	0.182637	8.63168	6.04591e-18	2.55919e-16
Igf1	871.799	1.57436	0.169207	9.30434	1.34829e-20	7.09817e-19
Ifitm3	3044.9	1.57375	0.146389	10.7504	5.89827e-27	5.12807e-25
Pld3	1350.91	1.57332	0.185806	8.46754	2.50634e-17	1.0022e-15
Dab2	1598.63	1.57226	0.152557	10.3061	6.61273e-25	5.00204e-23
Cd27	9.5892	1.56816	0.491236	3.19227	0.00141159	0.00616961
Pgbd5	18.4825	1.56649	0.361293	4.33579	1.45237e-05	0.00010365
Tk1	66.4694	1.56428	0.248479	6.29541	3.06597e-10	5.127e-09
Snai1	65.3203	1.56411	0.337392	4.63589	3.55409e-06	2.89762e-05
Lonrf3	20.5766	1.56397	0.351171	4.45357	8.44529e-06	6.3379e-05
Sdk1	57.3276	1.56305	0.246305	6.346	2.20984e-10	3.75834e-09
Matk	25.453	1.56276	0.402986	3.87794	0.000105343	0.000625462
C7	639.91	1.56195	0.16876	9.25546	2.13312e-20	1.09972e-18
Kif20a	66.644	1.56084	0.284417	5.48787	4.06807e-08	4.79405e-07
Cyba	1132.17	1.56056	0.241491	6.46217	1.03211e-10	1.84678e-09
Litaf	779.609	1.55964	0.151207	10.3147	6.04979e-25	4.5928e-23
Gmip	201.3	1.55828	0.235644	6.61285	3.76987e-11	7.2137e-10
Bub1b	76.68	1.55461	0.199684	7.78532	6.95353e-15	2.16489e-13
Nfkbid	18.512	1.55081	0.465444	3.33191	0.000862537	0.00401705
Pilrb2	26.4554	1.54984	0.335909	4.61386	3.95259e-06	3.18712e-05
Cdca7l	16.4782	1.54656	0.443332	3.48848	0.000485766	0.00243616
Psmb9	498.348	1.54483	0.28549	5.41117	6.26159e-08	7.11106e-07
Tnfrsf14	50.2819	1.54404	0.277206	5.57002	2.54717e-08	3.10476e-07
Sfrp1	1083.79	1.54359	0.202534	7.6214	2.50939e-14	7.20265e-13
Nusap1	54.8167	1.5433	0.250723	6.15538	7.48974e-10	1.17464e-08
Sema3e	19.3673	1.54164	0.429873	3.58626	0.000335449	0.00175366
Ifi208	107.897	1.54114	0.259448	5.94009	2.8486e-09	4.12486e-08
Camk1g	41.237	1.54058	0.380306	4.0509	5.10219e-05	0.000326531
A630001G21Rik	32.9776	1.54006	0.341599	4.50839	6.53215e-06	5.019e-05
Ly6a	5353.15	1.53715	0.12445	12.3515	4.77992e-35	8.86316e-33
Pisd-ps1	37.4641	1.53522	0.286739	5.35408	8.59937e-08	9.53347e-07
Timd4	112.293	1.53497	0.285834	5.37015	7.86692e-08	8.78187e-07
Rsad2	1103.05	1.53466	0.208867	7.34757	2.01848e-13	5.27347e-12
Nek6	250.351	1.53187	0.202697	7.55743	4.11105e-14	1.15778e-12
Trnp1	107.134	1.5315	0.371332	4.12435	3.71785e-05	0.0002452
Cd101	10.3064	1.53133	0.494055	3.09952	0.00193835	0.00812612
Lacc1	187.307	1.53064	0.144744	10.5748	3.89878e-26	3.21619e-24
Gcnt1	215.638	1.53053	0.260544	5.87437	4.24445e-09	5.95274e-08
Tmem45a	140.552	1.52859	0.282402	5.41281	6.20418e-08	7.05351e-07
B3gnt8	109.181	1.52834	0.310161	4.92756	8.32633e-07	7.76075e-06
Tuft1	77.2352	1.52625	0.3127	4.88086	1.05622e-06	9.63476e-06
Map3k9	9.94376	1.52547	0.478743	3.18641	0.0014405	0.0062763
Batf3	11.7652	1.52388	0.423922	3.59471	0.000324752	0.00170113
Pid1	499.869	1.52173	0.152797	9.95916	2.2999e-23	1.54454e-21
Trim47	877.822	1.52071	0.244535	6.21877	5.01062e-10	8.06976e-09
Adgrg3	58.0158	1.51975	0.313078	4.85422	1.20859e-06	1.08731e-05
Slc1a4	107.08	1.5194	0.311814	4.87278	1.10039e-06	9.98981e-06
Mt1	5925.19	1.51869	0.282752	5.37109	7.82626e-08	8.74579e-07
Pik3cd	328.876	1.51561	0.191089	7.93143	2.16645e-15	7.09275e-14
Ackr4	196.282	1.51506	0.218637	6.92954	4.22199e-12	9.43107e-11
Vipr2	60.3085	1.51359	0.2303	6.57223	4.95671e-11	9.33974e-10
Tubb2b	176.789	1.51357	0.291768	5.18758	2.13039e-07	2.20109e-06
Gpr141b	9.57019	1.51323	0.495107	3.05638	0.00224029	0.00922396
Spdl1	15.7229	1.5124	0.353234	4.28158	1.85568e-05	0.000129866
Cx3cl1	551.933	1.51159	0.222611	6.79027	1.11924e-11	2.32192e-10
Glis3	57.231	1.51032	0.262877	5.74536	9.17231e-09	1.20494e-07
Nrcam	16.8043	1.50856	0.385557	3.91266	9.12849e-05	0.000549151
Myo5a	773.141	1.50652	0.232536	6.47865	9.25462e-11	1.66817e-09
Lpar1	511.087	1.50562	0.217982	6.90706	4.94805e-12	1.09595e-10
Arl4c	363.361	1.50397	0.12038	12.4935	8.10533e-36	1.54392e-33
Gbp2	1433.38	1.50367	0.318482	4.72136	2.34269e-06	1.98731e-05
Mthfd1l	100.535	1.50185	0.252811	5.94059	2.83994e-09	4.11517e-08
Ism1	76.6276	1.50133	0.411435	3.649	0.000263265	0.00141332
Ptprcap	23.2723	1.50111	0.49117	3.05619	0.00224172	0.00922625
Cd40	87.6591	1.49875	0.285108	5.25678	1.46596e-07	1.55683e-06
Sbno2	663.295	1.49814	0.217337	6.89317	5.4564e-12	1.19715e-10
Cd109	133.48	1.49775	0.21884	6.84404	7.69879e-12	1.63936e-10
Aim2	77.412	1.49761	0.219675	6.81737	9.27215e-12	1.93892e-10
Dnase2a	417.342	1.4968	0.193868	7.72068	1.15713e-14	3.48854e-13
Rassf4	641.022	1.49636	0.118251	12.6541	1.06163e-36	2.15965e-34
Kif21b	100.922	1.49584	0.267434	5.5933	2.22789e-08	2.74271e-07
Kif20b	42.303	1.495	0.280036	5.33862	9.36587e-08	1.03123e-06
Colec12	1178.73	1.49498	0.195753	7.63709	2.2218e-14	6.43892e-13
Irf9	813.655	1.49466	0.181184	8.24939	1.59198e-16	5.89344e-15
Ppfia4	127.676	1.49063	0.192388	7.74804	9.33182e-15	2.86281e-13
Hspa1b	87.8047	1.48983	0.339434	4.38915	1.13794e-05	8.31038e-05
Dock10	266.283	1.48554	0.173875	8.54375	1.29931e-17	5.30693e-16
Sdf2l1	140.518	1.48427	0.225434	6.58406	4.57783e-11	8.68047e-10
Prkcd	611.475	1.48395	0.169469	8.75649	2.01429e-18	8.79278e-17
Ddx58	530.593	1.48384	0.130406	11.3786	5.34589e-30	5.98997e-28
Scn1b	607.189	1.4836	0.197026	7.52997	5.07507e-14	1.41407e-12
Gadd45g	377.264	1.48345	0.383638	3.86679	0.000110276	0.000651609
Man2b1	2193.15	1.48327	0.149102	9.94801	2.57277e-23	1.71679e-21
Col6a2	2777.46	1.48274	0.217107	6.82956	8.51746e-12	1.79363e-10
Ankrd1	46566.1	1.48102	0.162697	9.10292	8.79353e-20	4.2849e-18
Xylb	20.1793	1.48097	0.390626	3.79128	0.000149871	0.000856819
Azin2	80.8077	1.48006	0.339516	4.35932	1.30468e-05	9.42279e-05
Star	190.787	1.47791	0.304165	4.8589	1.18041e-06	1.06563e-05
Kif4	30.7284	1.47558	0.322878	4.57009	4.87514e-06	3.85322e-05
Tbc1d9	249.3	1.47415	0.163638	9.00862	2.08666e-19	9.86949e-18
Gm42047	260.66	1.47157	0.302074	4.87155	1.10726e-06	1.00435e-05
Vim	9852.37	1.47081	0.236271	6.22512	4.81188e-10	7.7676e-09
Baiap2	274.105	1.47026	0.273929	5.36731	7.99201e-08	8.90726e-07
Gpr137b-ps	228.666	1.46924	0.201216	7.30181	2.83913e-13	7.2107e-12
Myc	161.746	1.46915	0.286351	5.13059	2.88831e-07	2.91376e-06
Ttyh3	491.352	1.46818	0.176588	8.31411	9.24396e-17	3.53447e-15
Ubash3b	119.423	1.46807	0.186763	7.86062	3.82231e-15	1.21347e-13
Lipa	2232.36	1.46792	0.169879	8.64097	5.57383e-18	2.37375e-16
Galnt12	22.9275	1.46426	0.348603	4.20035	2.66499e-05	0.000182125
Cxcl1	43.1655	1.46308	0.35181	4.15872	3.20039e-05	0.000215044
Col6a1	2961.63	1.46238	0.195858	7.46653	8.23377e-14	2.25225e-12
Rasgef1b	353.212	1.46233	0.137751	10.6158	2.51648e-26	2.10911e-24
Ifih1	539.596	1.46019	0.151058	9.66644	4.18679e-22	2.52812e-20
H2-M3	294.981	1.45851	0.146497	9.95594	2.37561e-23	1.59029e-21
Cd302	480.83	1.45731	0.229173	6.35901	2.03055e-10	3.46467e-09
Sp110	324.883	1.45673	0.188586	7.72446	1.1233e-14	3.39633e-13
Lrp1	6847.76	1.45623	0.158194	9.20538	3.40452e-20	1.71179e-18
Ecm1	1603.18	1.45361	0.277021	5.24731	1.54338e-07	1.6349e-06
Slc10a6	225.496	1.45336	0.322077	4.51245	6.40831e-06	4.93108e-05
Apobec3	234.011	1.4528	0.185307	7.83996	4.50683e-15	1.42431e-13
9130015G15Rik	12.6681	1.45276	0.430193	3.377	0.000732816	0.00349367
D1Ertd622e	170.047	1.45238	0.158336	9.17272	4.61248e-20	2.29017e-18
Egr3	35.1575	1.45184	0.361402	4.01726	5.888e-05	0.0003716
Matn4	14.7879	1.45007	0.451418	3.21225	0.001317	0.00580952
Nfkbiz	146.614	1.45004	0.206622	7.01784	2.25326e-12	5.2342e-11
Nr1h4	30.667	1.44936	0.284614	5.09237	3.53623e-07	3.51006e-06
Shisa5	1954.85	1.44936	0.157816	9.18383	4.16019e-20	2.07544e-18
Pask	18.7458	1.44811	0.389578	3.71712	0.000201505	0.00111792
Ptprf	341.157	1.44671	0.216251	6.68997	2.23223e-11	4.42915e-10
Srpx	229.691	1.44645	0.215208	6.72115	1.80293e-11	3.63937e-10
Aldh1a1	1834.15	1.44268	0.329181	4.38263	1.17255e-05	8.5396e-05
Col28a1	75.9172	1.4384	0.292985	4.90947	9.13231e-07	8.44437e-06
Tpcn2	125.684	1.43815	0.263738	5.45295	4.95421e-08	5.72247e-07
Akr1b8	293.656	1.43804	0.23666	6.07639	1.22919e-09	1.86768e-08
Hps1	104.75	1.43537	0.208313	6.89045	5.56154e-12	1.21513e-10
Cmpk2	399.623	1.43447	0.178191	8.05015	8.26916e-16	2.79008e-14
Ppp1r18	721.864	1.43429	0.169334	8.47019	2.45002e-17	9.81555e-16
Itgae	15.2501	1.43395	0.453399	3.16267	0.00156328	0.00674534
Trim59	49.5904	1.43294	0.238389	6.01096	1.8443e-09	2.731e-08
Wdr62	56.5987	1.43197	0.263321	5.4381	5.38526e-08	6.19305e-07
Ripk3	86.4537	1.43136	0.244441	5.85567	4.75101e-09	6.58386e-08
Pfkfb4	224.019	1.42872	0.18288	7.81235	5.61329e-15	1.75545e-13
Myo7a	427.351	1.42741	0.181051	7.88403	3.1699e-15	1.01714e-13
Mns1	26.1897	1.42558	0.363892	3.91758	8.94416e-05	0.00053899
Galns	256.674	1.42334	0.194461	7.31941	2.49061e-13	6.40315e-12
Cndp2	1579.69	1.42181	0.15214	9.3454	9.15446e-21	4.91829e-19
Eln	1309.31	1.42098	0.392736	3.61815	0.000296721	0.0015696
Slc45a3	248.057	1.41991	0.300011	4.73286	2.21378e-06	1.88942e-05
Rnf149	351.062	1.41828	0.231586	6.1242	9.11412e-10	1.40728e-08
Man2a1	1527.39	1.41629	0.153515	9.22575	2.81582e-20	1.44254e-18
Chpf	853.027	1.41577	0.300326	4.71412	2.42758e-06	2.04936e-05
Ildr2	160.929	1.41483	0.306988	4.60873	4.05129e-06	3.25735e-05
Npc2	4092.23	1.41222	0.191106	7.38975	1.47101e-13	3.90648e-12
Pcolce	2095.55	1.4122	0.215788	6.54438	5.97432e-11	1.11271e-09
Masp1	508.052	1.41205	0.239271	5.90146	3.60306e-09	5.12525e-08
1110025M09Rik	17.4995	1.4119	0.398028	3.54724	0.000389297	0.00199935
2900041M22Rik	23.4667	1.41136	0.401502	3.5152	0.000439425	0.00222505
Plau	250.084	1.41019	0.198452	7.10596	1.19485e-12	2.8547e-11
Prcp	586.028	1.41011	0.133278	10.5802	3.68311e-26	3.05028e-24
Mertk	481.213	1.40959	0.18121	7.77878	7.32292e-15	2.27314e-13
Il18bp	379.046	1.40895	0.138285	10.1888	2.22558e-24	1.63623e-22
S100a4	371.705	1.4079	0.320338	4.39503	1.10756e-05	8.12276e-05
St8sia1	20.1076	1.4074	0.32017	4.3958	1.10367e-05	8.10273e-05
Cit	39.2006	1.40675	0.26307	5.34745	8.9204e-08	9.85807e-07
Alas2	2929.78	1.40394	0.456654	3.07442	0.00210914	0.00874066
Frmd4b	821.842	1.40272	0.169782	8.26188	1.43395e-16	5.34618e-15
Sgms2	81.7477	1.40089	0.238432	5.87541	4.21803e-09	5.91965e-08
Tmem37	158.291	1.3997	0.394689	3.54634	0.000390628	0.00200559
Rinl	91.6524	1.39829	0.246218	5.67908	1.3542e-08	1.72805e-07
Mb21d1	41.2987	1.39634	0.243486	5.73478	9.76368e-09	1.27622e-07
A330074K22Rik	14.8946	1.39506	0.419605	3.32469	0.000885173	0.00410878
Hdc	108.256	1.39396	0.25262	5.51803	3.42821e-08	4.09528e-07
Fancd2	21.6663	1.39265	0.288214	4.83199	1.35173e-06	1.20471e-05
Ifitm10	46.6773	1.39074	0.422546	3.29134	0.000997114	0.00455175
Tmem88b	34.3209	1.38863	0.295248	4.70325	2.56048e-06	2.14771e-05
Frrs1	212.779	1.38829	0.150054	9.25196	2.20421e-20	1.13198e-18
Tgfb1	521.548	1.38712	0.209618	6.61738	3.65615e-11	7.01531e-10
Ppic	718.456	1.38649	0.280743	4.93864	7.86697e-07	7.35878e-06
Rps6ka1	294.941	1.3846	0.170769	8.10803	5.14455e-16	1.79956e-14
Il33	326.303	1.38422	0.255037	5.42755	5.71341e-08	6.53099e-07
Ccnf	30.0166	1.38414	0.296565	4.66724	3.05272e-06	2.52422e-05
Il27ra	116.962	1.38248	0.225521	6.13016	8.779e-10	1.36055e-08
Arid5a	407.239	1.38183	0.221007	6.25239	4.04209e-10	6.60639e-09
Parp14	1543.43	1.3808	0.272802	5.06154	4.15876e-07	4.08334e-06
Inhba	107.736	1.38072	0.218054	6.33202	2.41964e-10	4.09191e-09
Spc25	22.1166	1.37963	0.313339	4.403	1.06763e-05	7.87121e-05
Trim46	31.7691	1.37849	0.330496	4.17096	3.03324e-05	0.000204753
Trip13	18.0995	1.37744	0.317794	4.33438	1.46175e-05	0.000104248
Eya4	33.8905	1.37652	0.244702	5.62527	1.85214e-08	2.3155e-07
Sparc	13012.9	1.37643	0.229522	5.99696	2.01047e-09	2.96448e-08
Chpf2	722.497	1.37576	0.272028	5.05742	4.24964e-07	4.16282e-06
Casp12	434.634	1.37506	0.157014	8.75755	1.99547e-18	8.72884e-17
Slc17a9	27.6636	1.37371	0.425535	3.22821	0.00124569	0.00553222
Clic1	2031.49	1.37357	0.193636	7.09359	1.30675e-12	3.1114e-11
Emp3	473.154	1.37269	0.206795	6.6379	3.18174e-11	6.15577e-10
Cuzd1	35.9991	1.372	0.344138	3.98678	6.69774e-05	0.000416309
Pla2g15	717.436	1.37198	0.160293	8.55922	1.13632e-17	4.67768e-16
4930455G09Rik	16.0714	1.3719	0.410129	3.34505	0.000822675	0.00385972
Adcyap1r1	407.476	1.37125	0.123307	11.1206	9.95706e-29	1.0227e-26
Anln	91.3553	1.3698	0.210432	6.50944	7.54316e-11	1.37916e-09
Rgs18	37.4983	1.36886	0.279808	4.89216	9.97345e-07	9.13746e-06
Ube2l6	1093.06	1.36831	0.224971	6.08217	1.18564e-09	1.80786e-08
Itih2	59.2335	1.36669	0.411596	3.32047	0.000898676	0.00416684
Adap2	194.28	1.36278	0.145458	9.3689	7.32938e-21	3.97856e-19
Vcan	685.146	1.36245	0.165315	8.2415	1.70072e-16	6.2738e-15
Dtx1	50.5198	1.36113	0.23078	5.89795	3.68051e-09	5.22294e-08
Cxcr4	271.769	1.36063	0.25572	5.32078	1.03322e-07	1.12638e-06
Slc29a3	307.816	1.36037	0.133765	10.1699	2.70269e-24	1.9663e-22
Plcg2	547.687	1.35996	0.138528	9.8172	9.49429e-23	6.07444e-21
Tmem229b	276.45	1.35979	0.154214	8.81758	1.16959e-18	5.19202e-17
Lrg1	754.11	1.35911	0.266376	5.10223	3.3568e-07	3.35088e-06
Stac2	14.8921	1.35723	0.418225	3.24521	0.00117364	0.00525574
Capn6	48.6411	1.35327	0.360025	3.75882	0.000170716	0.000961828
Bcl3	102.741	1.35188	0.271156	4.98563	6.17616e-07	5.87956e-06
Rnf213	2269.15	1.35003	0.18923	7.13435	9.72442e-13	2.34742e-11
Mboat1	35.5163	1.34993	0.293427	4.60057	4.21344e-06	3.37349e-05
Trpv2	189.09	1.34942	0.18991	7.10556	1.19839e-12	2.85989e-11
Gm45606	17.291	1.34887	0.366481	3.6806	0.000232685	0.00126569
Chn2	115.029	1.34728	0.193288	6.97034	3.16182e-12	7.2246e-11
Map3k8	115.021	1.34681	0.209875	6.41721	1.3879e-10	2.4315e-09
Pdlim3	888.413	1.34611	0.279137	4.82241	1.41836e-06	1.25821e-05
Cdc20	47.6112	1.34528	0.280545	4.79525	1.62475e-06	1.42321e-05
Cygb	2865.92	1.34379	0.170676	7.87335	3.4528e-15	1.10453e-13
Zfp365	46.7049	1.3437	0.244376	5.49847	3.83094e-08	4.53714e-07
Ifitm1	169.761	1.3435	0.331684	4.05053	5.11015e-05	0.00032684
Prr11	28.8742	1.34347	0.360964	3.72189	0.000197739	0.00109987
Alcam	191.555	1.34309	0.301133	4.46012	8.19143e-06	6.17614e-05
Cnksr1	329.655	1.34228	0.166905	8.04219	8.8247e-16	2.96796e-14
Mmp23	307.693	1.34228	0.291485	4.60497	4.12531e-06	3.31052e-05
Fes	418.641	1.34168	0.166929	8.03742	9.17485e-16	3.08078e-14
Tmsb10	752.363	1.34122	0.180517	7.42988	1.087e-13	2.93503e-12
Gem	216.582	1.34079	0.215234	6.22943	4.68146e-10	7.57457e-09
Oas1b	67.0934	1.34032	0.213191	6.28694	3.23779e-10	5.37998e-09
Ctnnd2	12.4219	1.33953	0.384712	3.48191	0.00049785	0.0024908
P3h3	683.187	1.33779	0.240772	5.55625	2.75628e-08	3.33828e-07
Egfr	354.994	1.33692	0.186036	7.18636	6.65434e-13	1.63777e-11
Fam124a	397.252	1.33594	0.185852	7.18822	6.564e-13	1.61807e-11
Pmp22	2441.74	1.33507	0.198941	6.71088	1.93451e-11	3.89374e-10
Hexa	3275.99	1.33423	0.137641	9.69356	3.21143e-22	1.95041e-20
Serpine2	1631.4	1.33377	0.229455	5.81277	6.14488e-09	8.3552e-08
Tent5c	662.993	1.33051	0.41908	3.17483	0.00149925	0.00649714
Mthfd2	93.1417	1.3297	0.204004	6.51802	7.12399e-11	1.30938e-09
Hpgd	375.551	1.32909	0.179844	7.39028	1.46515e-13	3.89584e-12
Uba7	925.267	1.32857	0.229637	5.78552	7.22897e-09	9.67233e-08
Ptk7	206.098	1.3282	0.232576	5.7108	1.12447e-08	1.45259e-07
Xylt1	136.292	1.32815	0.230402	5.7645	8.19007e-09	1.08543e-07
H19	1782.32	1.3281	0.270309	4.91328	8.9567e-07	8.29663e-06
Dok5	28.3514	1.32728	0.395982	3.35186	0.000802695	0.00377528
Rap2b	303.973	1.32668	0.151844	8.7371	2.3918e-18	1.03974e-16
Gm48942	24.6988	1.32562	0.431447	3.0725	0.00212275	0.00878666
Tent5a	904.419	1.32492	0.147821	8.963	3.15952e-19	1.46788e-17
Tnfsf13b	97.592	1.32479	0.215125	6.15823	7.35614e-10	1.15542e-08
Clu	30924.1	1.32421	0.228609	5.79245	6.93664e-09	9.32885e-08
Sat1	1077.97	1.32419	0.197919	6.69056	2.22313e-11	4.41529e-10
Cela1	37.2829	1.32196	0.412776	3.20261	0.0013619	0.00598134
A4galt	242.537	1.32066	0.189585	6.96602	3.26025e-12	7.4333e-11
Tmem173	305.767	1.32062	0.220745	5.98254	2.19689e-09	3.23028e-08
AI504432	22.6556	1.32018	0.37271	3.54212	0.000396931	0.00203596
Lsp1	1669.55	1.31739	0.215884	6.10231	1.04544e-09	1.60595e-08
Kcnj10	16.1461	1.31358	0.428939	3.06238	0.00219582	0.00905509
Gm47985	67.8288	1.31351	0.405433	3.23977	0.00119625	0.00534094
Rab8b	719.16	1.31286	0.104872	12.5187	5.89852e-36	1.13387e-33
Plekho2	785.521	1.31269	0.162498	8.07823	6.5714e-16	2.24985e-14
Gm20507	20.2109	1.31082	0.388427	3.37467	0.000739033	0.00352011
Slitrk4	83.1194	1.31017	0.196319	6.67368	2.49461e-11	4.90333e-10
Lgals9	1263.98	1.30868	0.13072	10.0113	1.35894e-23	9.27489e-22
Nucb2	262.045	1.30852	0.193448	6.76419	1.34056e-11	2.74037e-10
Serpinb1a	184.853	1.30811	0.258212	5.06604	4.06185e-07	3.99755e-06
Phactr3	20.8782	1.30768	0.28025	4.66612	3.06936e-06	2.53498e-05
Anxa4	1112.51	1.30715	0.114741	11.3922	4.57351e-30	5.17993e-28
Kcnk6	211.897	1.30652	0.181572	7.19558	6.21978e-13	1.53502e-11
Rnd1	94.0921	1.30124	0.21228	6.12982	8.79811e-10	1.3625e-08
Trf	3885.95	1.30109	0.301498	4.31544	1.59288e-05	0.000112794
Cxcl14	615.951	1.30089	0.213567	6.09123	1.12049e-09	1.71494e-08
Gm2564	107.739	1.2976	0.289958	4.47513	7.63649e-06	5.80158e-05
Enpp1	334.699	1.29728	0.167754	7.73326	1.04828e-14	3.19252e-13
Fignl1	19.7634	1.29727	0.355635	3.64777	0.000264527	0.00141937
Pqlc3	252.455	1.29493	0.235747	5.49288	3.95437e-08	4.67321e-07
Vsir	1545.24	1.29298	0.143167	9.03124	1.69742e-19	8.06486e-18
Tll1	29.8942	1.29289	0.3747	3.45046	0.000559627	0.00276033
Igsf8	453.101	1.28939	0.271741	4.74492	2.08584e-06	1.79264e-05
Gas2l3	74.1757	1.28803	0.188306	6.84009	7.91409e-12	1.68349e-10
Iglon5	18.3042	1.28744	0.375979	3.42424	0.000616516	0.00300625
Gm16685	38.4753	1.28646	0.378053	3.40285	0.000666857	0.0032158
Dna2	39.3468	1.28612	0.223096	5.7649	8.17067e-09	1.08354e-07
Selenop	17248.8	1.28472	0.128514	9.99676	1.57462e-23	1.0712e-21
Maff	342.47	1.2831	0.256988	4.99283	5.95005e-07	5.69016e-06
Cbr3	97.7106	1.28216	0.311481	4.11635	3.84917e-05	0.000253064
AI467606	97.8783	1.282	0.281263	4.55802	5.1637e-06	4.05985e-05
Hif3a	69.2558	1.28149	0.398521	3.21562	0.00130162	0.00575375
Cmip	233.291	1.2811	0.183969	6.96366	3.31534e-12	7.54249e-11
Fbxl21	14.1305	1.28045	0.358931	3.56739	0.000360557	0.00187323
Lypd1	44.5528	1.27955	0.389356	3.28631	0.00101509	0.00462072
Skp2	36.6766	1.27854	0.279057	4.58163	4.61359e-06	3.66169e-05
Iqgap1	2328.35	1.27824	0.116685	10.9547	6.31204e-28	6.12297e-26
Col15a1	2598.88	1.27757	0.216552	5.89962	3.64332e-09	5.17901e-08
Fbln2	3893.46	1.27552	0.210035	6.07291	1.25611e-09	1.90443e-08
Cstb	586.188	1.27323	0.238265	5.34376	9.10359e-08	1.00446e-06
Ang	174.662	1.2728	0.24186	5.26257	1.42052e-07	1.51241e-06
Igf2	2048.06	1.27116	0.279559	4.54702	5.44118e-06	4.25248e-05
Sds	106.25	1.26846	0.33773	3.75583	0.000172768	0.000972589
Ctsh	1955.78	1.26829	0.196037	6.46963	9.82408e-11	1.7669e-09
Kcnq5	18.6911	1.26662	0.346466	3.65582	0.000256359	0.00138013
Rad51	26.3916	1.26579	0.303817	4.16627	3.09622e-05	0.000208736
Pianp	41.1503	1.26577	0.402163	3.14741	0.00164724	0.00706398
Kif1a	256.705	1.26448	0.313015	4.03967	5.35272e-05	0.000340795
Specc1	224.365	1.26429	0.154906	8.16168	3.30402e-16	1.1834e-14
Gba	531.081	1.26392	0.163172	7.74598	9.48478e-15	2.90548e-13
Pyroxd2	74.1614	1.26383	0.287157	4.4012	1.07655e-05	7.9314e-05
Dram1	333.484	1.26312	0.179521	7.03603	1.97793e-12	4.62025e-11
Rai14	275.154	1.26304	0.208287	6.06393	1.32834e-09	2.0038e-08
Rbp1	615.613	1.26176	0.308333	4.0922	4.27301e-05	0.000278223
Sulf1	1396.31	1.26079	0.182153	6.92157	4.46661e-12	9.95626e-11
Eno2	103.801	1.2603	0.339183	3.71568	0.000202658	0.00112277
Ctsb	28154.4	1.26029	0.154707	8.1463	3.75219e-16	1.33707e-14
Grap2	36.3673	1.2586	0.317469	3.96448	7.35558e-05	0.000453299
Dbf4	58.56	1.25839	0.266684	4.71864	2.37432e-06	2.00844e-05
Incenp	129.795	1.25699	0.14848	8.46576	2.54497e-17	1.01571e-15
Tcf21	339.253	1.25682	0.196767	6.38737	1.68763e-10	2.91276e-09
Sh3bp1	145.539	1.25676	0.236763	5.30809	1.10779e-07	1.20081e-06
Mastl	27.7081	1.2554	0.265224	4.73334	2.20854e-06	1.88649e-05
Slit2	324.939	1.25483	0.16343	7.67807	1.61507e-14	4.77973e-13
Gpr160	118.461	1.25462	0.222447	5.64007	1.69981e-08	2.13526e-07
Igsf10	226.556	1.25415	0.182003	6.89081	5.54768e-12	1.21337e-10
Parp10	749.477	1.25188	0.195101	6.41656	1.39386e-10	2.43786e-09
Asah1	1766.75	1.25184	0.129677	9.65353	4.74908e-22	2.84307e-20
Mcm5	153.317	1.25116	0.227304	5.50434	3.70557e-08	4.39903e-07
Matn2	1277.18	1.25036	0.129799	9.63302	5.79981e-22	3.42319e-20
Atp10a	144.384	1.2496	0.183431	6.81235	9.60196e-12	2.00588e-10
Id2	433.877	1.24958	0.226672	5.51275	3.53277e-08	4.21299e-07
Bin1	310.032	1.24869	0.160682	7.77116	7.77706e-15	2.40698e-13
Dnm3os	99.8488	1.24722	0.295606	4.21921	2.45162e-05	0.000168147
Pf4	481.029	1.24372	0.22848	5.44345	5.22586e-08	6.01635e-07
Prr5l	59.9018	1.24247	0.259276	4.79206	1.65075e-06	1.44419e-05
6030408B16Rik	96.9189	1.24138	0.28667	4.33036	1.48867e-05	0.000105952
Tnfsf9	17.6547	1.23895	0.399808	3.09888	0.00194256	0.00814049
Naaladl2	20.652	1.23672	0.351724	3.51618	0.000437809	0.00221741
Akna	311.221	1.23534	0.150526	8.20682	2.27115e-16	8.23312e-15
Shtn1	251.025	1.23525	0.178634	6.91499	4.67884e-12	1.03962e-10
Lrrc32	683.968	1.23504	0.172472	7.16083	8.01924e-13	1.95608e-11
Atp6ap2	1084.15	1.23427	0.142545	8.65883	4.76629e-18	2.03812e-16
Stc1	129.261	1.23334	0.267147	4.61672	3.89844e-06	3.14774e-05
Slc1a2	32.2974	1.23316	0.272406	4.52691	5.98518e-06	4.63271e-05
Zwilch	25.1955	1.23239	0.341742	3.60621	0.000310707	0.00163328
Tagln2	2973.29	1.2322	0.139894	8.80814	1.27241e-18	5.63652e-17
Eps8	622.568	1.23102	0.158623	7.7607	8.44612e-15	2.60636e-13
Mctp1	58.4415	1.23029	0.254489	4.83436	1.33574e-06	1.193e-05
P2ry10b	29.8188	1.2294	0.32534	3.77881	0.000157577	0.000894046
Necap2	716.26	1.22794	0.207786	5.90963	3.42871e-09	4.89385e-08
Acta1	6705.02	1.22576	0.283307	4.32661	1.51423e-05	0.000107624
Thy1	374.722	1.22526	0.178761	6.8542	7.17147e-12	1.5333e-10
Tpm3	2271.28	1.22438	0.126819	9.65456	4.70169e-22	2.82276e-20
Adamts14	50.7193	1.22243	0.270923	4.51209	6.41912e-06	4.93758e-05
Cd9	1635.15	1.22136	0.196446	6.21726	5.05922e-10	8.13552e-09
Entpd1	918.851	1.21899	0.166953	7.30141	2.8476e-13	7.22345e-12
Tgfbr2	2883.87	1.21727	0.111959	10.8725	1.55942e-27	1.43309e-25
Enc1	647.404	1.21684	0.187826	6.47858	9.25919e-11	1.66817e-09
Irak4	147.493	1.21485	0.150007	8.09857	5.56098e-16	1.93554e-14
Ms4a4d	662.564	1.21446	0.0964573	12.5907	2.37578e-36	4.74092e-34
Rgs19	197.878	1.21352	0.240279	5.05048	4.4071e-07	4.30333e-06
Slc22a18	25.2867	1.21346	0.319662	3.79607	0.00014701	0.00084184
Pi16	2135.06	1.21317	0.272033	4.45965	8.20932e-06	6.18518e-05
Entpd2	858.507	1.21269	0.147739	8.20836	2.24239e-16	8.14295e-15
Arhgdib	806.397	1.2122	0.162406	7.46401	8.3929e-14	2.28682e-12
Man2b2	944.509	1.21137	0.129849	9.32904	1.06839e-20	5.69618e-19
Tnfrsf1a	2037.02	1.21079	0.152911	7.91827	2.40838e-15	7.8237e-14
Rrm2	74.3723	1.21022	0.197724	6.12073	9.31493e-10	1.43723e-08
Taok3	317.787	1.20442	0.113348	10.6259	2.25921e-26	1.90165e-24
Jdp2	252.242	1.20287	0.240085	5.01019	5.43774e-07	5.22646e-06
Ncaph	49.3744	1.20174	0.222727	5.3956	6.82952e-08	7.71839e-07
Ptpn1	1064.44	1.19823	0.151827	7.89207	2.97224e-15	9.5664e-14
Nnmt	152.567	1.19808	0.32084	3.73419	0.000188318	0.0010525
Gpc6	228.007	1.19786	0.184824	6.4811	9.10566e-11	1.64475e-09
Ercc6l	29.6638	1.19752	0.286743	4.17628	2.96321e-05	0.000200478
Fgfr1	1496.98	1.19649	0.161599	7.40403	1.32108e-13	3.53971e-12
Gm20559	234.278	1.1956	0.189287	6.3163	2.679e-10	4.50506e-09
Samhd1	1343.56	1.19499	0.15179	7.87268	3.47119e-15	1.10703e-13
Syt12	187.512	1.19474	0.190614	6.26787	3.66021e-10	6.02455e-09
Xcr1	23.5262	1.19433	0.335242	3.56261	0.000367192	0.00190197
Ssh3	336.208	1.19392	0.199073	5.99741	2.00493e-09	2.9584e-08
Gm15270	16.9263	1.19315	0.325949	3.66054	0.000251683	0.00135776
Gm21955	40.5752	1.19312	0.26847	4.44416	8.82375e-06	6.60065e-05
Pvt1	29.847	1.19232	0.351328	3.39374	0.000689451	0.00330801
Entpd7	57.8807	1.19204	0.194947	6.1147	9.67416e-10	1.49046e-08
S100a6	1607.91	1.1914	0.292604	4.07172	4.66665e-05	0.000301419
Efemp2	415.733	1.19079	0.221188	5.38364	7.29953e-08	8.20092e-07
Arhgap9	181.547	1.19075	0.181069	6.57622	4.82543e-11	9.11698e-10
Bcl2l1	1764.64	1.19019	0.25519	4.66395	3.10199e-06	2.55689e-05
C77080	245.641	1.18962	0.183338	6.48865	8.66086e-11	1.56711e-09
Gli3	110.904	1.18616	0.165703	7.15836	8.16508e-13	1.98703e-11
Gm8995	847.461	1.18552	0.231262	5.1263	2.9549e-07	2.97807e-06
Sh3rf3	54.7774	1.18459	0.228938	5.17426	2.28814e-07	2.34786e-06
Adgra2	622.24	1.18434	0.161381	7.33876	2.15585e-13	5.61137e-12
Zfp469	49.3188	1.18352	0.254378	4.6526	3.27773e-06	2.6901e-05
Mcm3	286.627	1.18343	0.108729	10.8842	1.37125e-27	1.27697e-25
Dtx3l	728.538	1.18246	0.269662	4.38499	1.15993e-05	8.45356e-05
Rab27b	96.6956	1.18242	0.242525	4.87545	1.08559e-06	9.87683e-06
Il7	23.1754	1.18216	0.314299	3.76125	0.000169069	0.000954339
Pip4k2a	527.723	1.18097	0.0965565	12.2308	2.12784e-34	3.51059e-32
Spon1	1399.37	1.18061	0.170052	6.94262	3.84882e-12	8.64355e-11
Pros1	1170.96	1.17942	0.101851	11.5799	5.21368e-31	6.74335e-29
Cd83	228.245	1.17906	0.249955	4.71709	2.39242e-06	2.02131e-05
Naglu	537.267	1.17873	0.184489	6.38917	1.66788e-10	2.88105e-09
Itga2	33.697	1.1785	0.315911	3.73047	0.00019112	0.00106646
Wipf1	677.275	1.17709	0.128791	9.13955	6.27099e-20	3.08442e-18
Hacd4	125.461	1.17692	0.181207	6.49488	8.30975e-11	1.50879e-09
Tgfbr1	984.11	1.17282	0.158443	7.40217	1.33981e-13	3.58075e-12
Podn	1440.98	1.17228	0.228168	5.13779	2.77988e-07	2.8125e-06
Cap1	2348.25	1.17211	0.129348	9.06164	1.28503e-19	6.1473e-18
Slc25a24	291.984	1.1719	0.129506	9.049	1.44283e-19	6.88647e-18
Ror2	56.4305	1.17076	0.323186	3.62255	0.000291709	0.00154621
Tor3a	757.314	1.16989	0.117674	9.94182	2.73768e-23	1.80973e-21
Tapbp	3366.39	1.16906	0.119783	9.75981	1.67469e-22	1.03205e-20
Enkur	62.5656	1.16816	0.329117	3.54937	0.000386147	0.00198641
Fbn1	2104.23	1.16726	0.199055	5.86402	4.51784e-09	6.29404e-08
Arpc5	1434.86	1.16722	0.149353	7.81515	5.48958e-15	1.71933e-13
Arsj	21.0101	1.16703	0.358919	3.2515	0.00114796	0.00515501
Acer2	1271.82	1.16671	0.113436	10.2852	8.21537e-25	6.16977e-23
Unc5a	97.8879	1.16415	0.219913	5.29367	1.19886e-07	1.28952e-06
Dock11	273.289	1.16361	0.131642	8.83919	9.64193e-19	4.30762e-17
Ptk2b	580.578	1.16326	0.192597	6.03988	1.54232e-09	2.3083e-08
Slc7a5	211.649	1.16277	0.213064	5.45741	4.83135e-08	5.5898e-07
Osmr	793.587	1.16162	0.118555	9.79816	1.14653e-22	7.23593e-21
Gsap	109.164	1.1605	0.173275	6.69744	2.12106e-11	4.23263e-10
Camkk1	79.4179	1.16045	0.243463	4.76646	1.87491e-06	1.62268e-05
Cacnb3	170.895	1.15967	0.249514	4.6477	3.35652e-06	2.74938e-05
Ralgds	814.095	1.15946	0.123365	9.39864	5.52736e-21	3.03976e-19
Rin1	72.4022	1.15818	0.224774	5.15266	2.56819e-07	2.61855e-06
Armc7	87.4467	1.15814	0.223558	5.18051	2.21283e-07	2.28064e-06
Col4a1	11308.4	1.15711	0.17103	6.76558	1.32772e-11	2.71676e-10
Carmil1	140.652	1.15575	0.230797	5.00767	5.50933e-07	5.29042e-06
Fhl3	188.487	1.1555	0.170742	6.76754	1.30988e-11	2.68552e-10
Pnp	1140.39	1.15411	0.19487	5.92244	3.17207e-09	4.55236e-08
Eif2ak2	679.2	1.15397	0.177839	6.4888	8.65214e-11	1.56688e-09
Sema3a	89.48	1.15154	0.286493	4.01944	5.83357e-05	0.00036872
Gas6	7585.86	1.15135	0.200571	5.74037	9.44673e-09	1.23788e-07
Isg20	316.06	1.15078	0.161171	7.14014	9.32337e-13	2.25841e-11
Olfml2b	581.124	1.14932	0.202161	5.68517	1.30681e-08	1.67165e-07
Mpp1	669.207	1.14748	0.161209	7.11799	1.09514e-12	2.62847e-11
Lpcat1	559.139	1.14737	0.138366	8.29227	1.11103e-16	4.17944e-15
Cdc42se1	1112.86	1.14728	0.11986	9.57187	1.04991e-21	6.12781e-20
Bmp2k	378.203	1.14664	0.133144	8.61208	7.17463e-18	3.01263e-16
S1pr2	298.559	1.14614	0.17081	6.71003	1.94587e-11	3.91284e-10
Scx	74.3749	1.14588	0.333213	3.43889	0.000584096	0.00286684
Vegfd	124.544	1.14584	0.293127	3.90904	9.2665e-05	0.000556708
Trim21	336.957	1.14326	0.239702	4.7695	1.84687e-06	1.6004e-05
Atp13a2	921.136	1.14307	0.237182	4.81939	1.43998e-06	1.27523e-05
Def6	99.5134	1.14293	0.27408	4.17008	3.04498e-05	0.000205413
Numbl	218.257	1.14181	0.30451	3.74968	0.000177062	0.000995164
Sema3f	472.342	1.1418	0.21553	5.29763	1.17315e-07	1.2651e-06
Rhog	574.926	1.14152	0.146275	7.80396	5.99946e-15	1.87063e-13
Cdt1	61.4521	1.14062	0.281665	4.04955	5.13155e-05	0.000328109
Arhgap25	192.622	1.13995	0.1604	7.10689	1.1869e-12	2.83893e-11
Pcdhb12	25.8634	1.13967	0.30287	3.76289	0.000167959	0.000948325
Ucp2	4897.4	1.13908	0.208466	5.46411	4.65236e-08	5.41561e-07
Gm26809	1545.33	1.13747	0.23392	4.86266	1.15819e-06	1.04782e-05
Axl	3816.63	1.13572	0.134455	8.44687	2.99204e-17	1.18287e-15
Gsdmd	302.775	1.13551	0.194908	5.82585	5.68224e-09	7.7817e-08
H2-T10	69.8478	1.13527	0.217166	5.22765	1.71678e-07	1.8031e-06
Metrnl	477.623	1.13405	0.164183	6.9072	4.94313e-12	1.09595e-10
Hells	29.7198	1.1326	0.31334	3.61459	0.000300824	0.0015889
2410006H16Rik	311.255	1.13156	0.364084	3.10796	0.00188381	0.0079308
Rasgef1a	37.1414	1.13137	0.352285	3.21152	0.00132032	0.00582294
Sox9	75.46	1.12842	0.203629	5.54157	2.99773e-08	3.60157e-07
Clec4b1	18.3892	1.12809	0.325726	3.46331	0.000533569	0.00265114
P2rx4	996.025	1.1279	0.178852	6.3063	2.8578e-10	4.79035e-09
Stxbp2	245.7	1.12719	0.335645	3.35828	0.000784304	0.00370041
F2r	1527.41	1.12545	0.172619	6.51986	7.03735e-11	1.29459e-09
Robo1	87.072	1.12261	0.190889	5.88096	4.07904e-09	5.73997e-08
Rasa3	1351.83	1.12177	0.110977	10.1081	5.08579e-24	3.60008e-22
Atad2	156.884	1.12087	0.192274	5.82958	5.55683e-09	7.61991e-08
Spred3	29.0847	1.11808	0.317301	3.52371	0.000425547	0.00216367
Slc14a1	32.3643	1.11796	0.251399	4.44696	8.70941e-06	6.51976e-05
Fam129b	1404.94	1.11538	0.171687	6.49662	8.21462e-11	1.49281e-09
BC037034	192.827	1.11382	0.271703	4.09939	4.1424e-05	0.000270392
C1qtnf7	410.07	1.11299	0.19141	5.81468	6.07488e-09	8.26538e-08
Tspo	1698.37	1.11159	0.29712	3.74122	0.000183127	0.00102623
Bcat1	59.6263	1.11098	0.27152	4.09171	4.28213e-05	0.000278731
Lyn	873.633	1.11094	0.124344	8.9344	4.09386e-19	1.8894e-17
Vwf	2764.99	1.10901	0.171616	6.46219	1.03201e-10	1.84678e-09
Hspa1a	97.0298	1.10882	0.284488	3.89759	9.71551e-05	0.000580796
Btbd19	25.289	1.10832	0.271282	4.08551	4.39808e-05	0.000285568
P3h2	182.132	1.10779	0.182906	6.05663	1.39e-09	2.09229e-08
Tbc1d2b	972.702	1.10771	0.118049	9.38346	6.38408e-21	3.49257e-19
Polm	115.59	1.10664	0.194482	5.69022	1.26876e-08	1.62496e-07
Pcdhgb1	56.3906	1.10637	0.275274	4.01914	5.84103e-05	0.000368969
Glipr2	178.277	1.10622	0.165302	6.6921	2.19993e-11	4.37751e-10
Arsb	512.806	1.10419	0.181178	6.09448	1.09794e-09	1.68536e-08
F2rl1	40.4641	1.1029	0.305212	3.61356	0.000302025	0.00159364
Tsku	166.286	1.10186	0.260826	4.22449	2.39479e-05	0.00016441
Gm17029	99.3612	1.0997	0.276344	3.97948	6.90668e-05	0.000428153
Arsg	118.741	1.09968	0.232864	4.72243	2.33048e-06	1.97775e-05
AI413582	204.644	1.09664	0.236226	4.64235	3.44466e-06	2.81607e-05
Trerf1	106.508	1.09655	0.146509	7.48452	7.18091e-14	1.97456e-12
Tlr5	38.8299	1.09594	0.285417	3.83981	0.000123132	0.00071666
Mis18bp1	15.2835	1.09562	0.34013	3.22118	0.00127663	0.00565166
Fam171b	102.996	1.09442	0.181055	6.0447	1.49687e-09	2.2451e-08
Fbln1	3995.31	1.09419	0.158472	6.90465	5.0326e-12	1.1135e-10
Arrdc1	159.992	1.09262	0.285106	3.83234	0.000126929	0.000737735
Tnfrsf12a	1171.38	1.09092	0.342914	3.18132	0.00146607	0.00636916
Pmepa1	1100.36	1.09085	0.225663	4.83399	1.3382e-06	1.19418e-05
Tmem158	36.2717	1.08843	0.317598	3.42706	0.000610143	0.00298073
Adrb2	116.166	1.08504	0.226227	4.79626	1.61659e-06	1.41726e-05
Mob3a	280.034	1.08422	0.204769	5.29484	1.19121e-07	1.28194e-06
Anxa2	3527.75	1.08344	0.21091	5.13697	2.79201e-07	2.8234e-06
Bmp1	1140.43	1.08306	0.215031	5.03674	4.73526e-07	4.59981e-06
Cpt1c	103.867	1.08176	0.268063	4.03547	5.44939e-05	0.000346318
Tinagl1	1831.22	1.08139	0.149368	7.23975	4.49504e-13	1.11858e-11
Olfml1	214.539	1.07942	0.173927	6.20617	5.42914e-10	8.6771e-09
Tacc3	85.643	1.07923	0.219941	4.90692	9.25193e-07	8.54743e-06
Ripor3	25.0586	1.07784	0.355071	3.03555	0.00240099	0.00977962
Ifitm2	2409.87	1.07499	0.192071	5.59683	2.1831e-08	2.69549e-07
Scn3b	66.7917	1.07459	0.273567	3.92807	8.56294e-05	0.000519358
Sema6b	297.339	1.07427	0.240645	4.46412	8.03995e-06	6.07943e-05
Xlr	56.5847	1.07394	0.238688	4.49935	6.81603e-06	5.22562e-05
Brip1	40.6613	1.07256	0.273847	3.91666	8.97856e-05	0.000540753
Cacng7	164.939	1.07101	0.251676	4.25551	2.08573e-05	0.000144758
S100a11	1379.91	1.06964	0.230883	4.6328	3.60754e-06	2.93891e-05
Gadd45b	306.923	1.06833	0.287075	3.72142	0.000198105	0.00110161
Gm37844	16.0894	1.06717	0.327421	3.25931	0.00111683	0.00502816
Fuca1	1194.95	1.06685	0.204451	5.21809	1.80782e-07	1.89018e-06
Sgpl1	1554.65	1.06411	0.139509	7.62754	2.39278e-14	6.90577e-13
Sulf2	2524.73	1.06397	0.10899	9.7621	1.63732e-22	1.01499e-20
Col4a2	8412.83	1.06314	0.174666	6.08671	1.15256e-09	1.76018e-08
Tes	154.536	1.06308	0.270639	3.92805	8.56384e-05	0.000519358
Il1rl2	135.09	1.06298	0.184417	5.76402	8.21335e-09	1.08714e-07
Gpx1	2750.94	1.06042	0.221219	4.79353	1.6387e-06	1.43484e-05
Ltbp3	1688.08	1.05912	0.232833	4.54884	5.39412e-06	4.22358e-05
Cklf	27.1791	1.05836	0.32643	3.24223	0.00118598	0.005303
Msn	7084.82	1.05803	0.119327	8.86667	7.53687e-19	3.41818e-17
Homer3	254.574	1.05753	0.192832	5.48419	4.15363e-08	4.88866e-07
Glb1l	85.9256	1.05603	0.239986	4.40037	1.08066e-05	7.94769e-05
B3gnt9	222.142	1.05402	0.223675	4.71227	2.44972e-06	2.06555e-05
Cnrip1	133.015	1.05378	0.191407	5.50547	3.68175e-08	4.37322e-07
Ddias	16.6912	1.05328	0.338408	3.11247	0.00185529	0.0078296
Hoga1	24.1892	1.05244	0.334528	3.14604	0.00165499	0.00709007
Rnase4	2980.51	1.05226	0.20237	5.19968	1.99633e-07	2.07588e-06
Parp9	784.635	1.05118	0.153695	6.83936	7.95484e-12	1.69044e-10
Cers6	277.696	1.05083	0.147664	7.11635	1.10819e-12	2.65675e-11
Zfp697	303.574	1.05064	0.161897	6.48957	8.60825e-11	1.56028e-09
Slc39a6	258.534	1.05026	0.143646	7.31146	2.6426e-13	6.7525e-12
Tspyl3	91.0917	1.0497	0.161414	6.50311	7.86739e-11	1.43594e-09
Dpt	4334.32	1.04904	0.150673	6.96233	3.34687e-12	7.60477e-11
Clip3	221.736	1.04761	0.210124	4.98569	6.174e-07	5.87956e-06
Amdhd2	336.837	1.04515	0.259846	4.02217	5.76636e-05	0.000365133
Myh9	4333.88	1.04497	0.124793	8.37362	5.58749e-17	2.15607e-15
Atp8b1	310.268	1.04446	0.115242	9.06319	1.26687e-19	6.07433e-18
Mms22l	28.1256	1.04377	0.302298	3.45278	0.000554848	0.00274062
Plpp2	108.952	1.04363	0.250876	4.15996	3.18303e-05	0.000213969
Hpcal1	462.775	1.04351	0.158528	6.58247	4.62682e-11	8.75751e-10
Medag	723.071	1.04299	0.173424	6.01409	1.80901e-09	2.68064e-08
Mxra7	527.058	1.04234	0.146238	7.12768	1.02077e-12	2.45559e-11
1700017B05Rik	408.904	1.04053	0.251167	4.14277	3.43138e-05	0.000228392
Ppp2r5c_12_+_1	68.5891	1.04001	0.305115	3.40859	0.000652993	0.00315694
Ust	137.413	1.03602	0.216587	4.7834	1.72358e-06	1.50288e-05
Zfp991	261.904	1.03411	0.160588	6.43952	1.19851e-10	2.12816e-09
Plvap	504.098	1.03386	0.278426	3.71325	0.000204617	0.00113182
Cd276	222.692	1.03294	0.19292	5.35422	8.59264e-08	9.53105e-07
Trim34a	321.037	1.0321	0.169794	6.07858	1.21255e-09	1.84507e-08
Ssu2	35.7984	1.03149	0.272587	3.78408	0.000154277	0.000878176
Rnf19b	1080.21	1.03033	0.164246	6.27312	3.53886e-10	5.84316e-09
Tor4a	358.128	1.02538	0.155357	6.60012	4.10816e-11	7.83242e-10
Procr	64.7956	1.02371	0.304524	3.36168	0.000774703	0.00366502
Cadm1	162.143	1.02256	0.222067	4.60476	4.1294e-06	3.31253e-05
Larp6	74.4774	1.02256	0.229215	4.46115	8.15209e-06	6.15534e-05
Gng2	713.988	1.02151	0.284045	3.59628	0.000322797	0.00169234
1500009L16Rik	59.5374	1.0213	0.217427	4.69721	2.63734e-06	2.20248e-05
Jade2	881.837	1.01825	0.154662	6.5837	4.58892e-11	8.69364e-10
Nectin1	97.7236	1.01671	0.163687	6.21133	5.25388e-10	8.4227e-09
Man1a	1306.58	1.01648	0.110566	9.19341	3.80567e-20	1.90766e-18
Cyp4v3	302.324	1.01616	0.197134	5.15466	2.5409e-07	2.59436e-06
Hpn	64.7585	1.01555	0.295358	3.43837	0.000585238	0.00287178
Nt5c	218.145	1.01504	0.257071	3.9485	7.86432e-05	0.000481535
Fzd1	384.856	1.0142	0.203612	4.98104	6.3245e-07	6.01258e-06
Itga5	2165.01	1.01039	0.210498	4.79998	1.5868e-06	1.39581e-05
Kctd12	1046.9	1.01024	0.121538	8.31207	9.40501e-17	3.58949e-15
Tnfrsf23	53.2218	1.00913	0.300174	3.36182	0.000774292	0.0036639
Gm6548	148.091	1.00851	0.158392	6.36716	1.92555e-10	3.29625e-09
Snx8	691.543	1.00796	0.171984	5.86078	4.60691e-09	6.40535e-08
Slc9a3r1	288.685	1.00785	0.229455	4.39236	1.12128e-05	8.2061e-05
C1qtnf1	588.061	1.00269	0.123111	8.14456	3.80671e-16	1.35419e-14
Galc	441.211	1.00244	0.142049	7.05702	1.7011e-12	4.00936e-11
Slco2b1	1198.83	1.00182	0.0898684	11.1477	7.34965e-29	7.62363e-27
Rtl5	110.667	1.00089	0.197693	5.06284	4.13062e-07	4.05761e-06
Vav3	224.762	1.00034	0.14949	6.69166	2.20656e-11	4.38653e-10
Tspan17	363.937	0.999845	0.208017	4.80655	1.53554e-06	1.35356e-05
Dennd4a	445.905	0.998342	0.176767	5.64779	1.62526e-08	2.04612e-07
Edem1	579.367	0.997092	0.166311	5.99534	2.03061e-09	2.99208e-08
Csgalnact1	204.224	0.996149	0.126698	7.86236	3.76964e-15	1.19856e-13
Actb	9732.7	0.996041	0.130066	7.65798	1.88883e-14	5.51208e-13
Mfsd1	1147.06	0.99331	0.115768	8.58019	9.47158e-18	3.91436e-16
Upp1	149.176	0.99123	0.164291	6.03337	1.60576e-09	2.39469e-08
Arap1	1416.47	0.988989	0.1321	7.48669	7.06348e-14	1.94738e-12
Csf1	1750.3	0.988091	0.114228	8.65015	5.14337e-18	2.19489e-16
Nuak2	148.531	0.986966	0.181505	5.43767	5.39831e-08	6.20379e-07
Daglb	445.246	0.984475	0.124308	7.91965	2.38171e-15	7.74905e-14
Nrg2	46.2986	0.983947	0.223025	4.41183	1.02503e-05	7.5892e-05
Lxn	109.659	0.983779	0.274169	3.58822	0.000332949	0.00174189
Ssbp4	469.401	0.983703	0.291826	3.37085	0.000749366	0.00356365
Sdc4	859.085	0.982626	0.219063	4.48558	7.27164e-06	5.55055e-05
Ninj1	1893.23	0.982098	0.23772	4.13131	3.60695e-05	0.000238487
Sfxn3	620.519	0.981257	0.173544	5.65423	1.56545e-08	1.97477e-07
Atf3	250.743	0.980247	0.263048	3.72649	0.000194162	0.0010817
Map4k1	63.5355	0.980113	0.302411	3.241	0.00119112	0.00532031
1700120C14Rik	133.926	0.979822	0.213834	4.58216	4.60189e-06	3.6558e-05
Dnm1	255.657	0.978885	0.20295	4.82328	1.41219e-06	1.25326e-05
Npdc1	537.534	0.978471	0.269705	3.62794	0.000285694	0.00151933
Pcdhb16	58.5257	0.978197	0.199709	4.89811	9.67614e-07	8.9001e-06
Tradd	115.933	0.976942	0.252483	3.86934	0.000109132	0.000645759
Notch2	941.141	0.976385	0.110253	8.8559	8.30098e-19	3.73241e-17
Col23a1	160.874	0.97635	0.265285	3.68038	0.000232886	0.00126646
Dact2	46.03	0.976177	0.320215	3.0485	0.00229984	0.00943949
Cd63	4168.72	0.971743	0.16821	5.77698	7.60553e-09	1.01309e-07
Gas2l1	399.203	0.971466	0.236666	4.10479	4.0468e-05	0.000264894
Osgin1	163.391	0.970443	0.213348	4.54865	5.39919e-06	4.22507e-05
Gpr153	559.096	0.96987	0.188576	5.14314	2.70191e-07	2.74023e-06
Plagl1	259.112	0.96834	0.216392	4.47493	7.6438e-06	5.80463e-05
St3gal1	1404.76	0.968238	0.0955667	10.1315	4.0028e-24	2.88215e-22
Igsf11	21.1157	0.968236	0.319628	3.02925	0.00245158	0.00995504
Limd2	338.579	0.966572	0.191228	5.05455	4.31407e-07	4.22199e-06
Kcp	64.6328	0.965971	0.28958	3.33577	0.000850646	0.00397493
Fut2	24.535	0.96341	0.315442	3.05416	0.00225692	0.00928334
Smpd3	133.541	0.962975	0.275517	3.49515	0.000473791	0.00238175
Sod3	1405.14	0.962585	0.226207	4.25533	2.08742e-05	0.000144827
Dtx4	368.76	0.962251	0.144589	6.65509	2.83129e-11	5.52879e-10
Slc25a45	268.79	0.962201	0.178083	5.40309	6.55034e-08	7.43496e-07
Sdcbp	4218.49	0.961495	0.124709	7.70988	1.25941e-14	3.77516e-13
Zbtb7c	91.7598	0.96146	0.195798	4.91046	9.08632e-07	8.40554e-06
Sgsh	445.964	0.961162	0.134635	7.13903	9.39918e-13	2.27152e-11
Cpne8	250.087	0.961118	0.165084	5.82201	5.81454e-09	7.92661e-08
Ugcg	844.341	0.961073	0.118544	8.10732	5.17485e-16	1.80714e-14
Bfsp1	22.1631	0.96106	0.30408	3.16055	0.00157473	0.00678917
Camkk2	443.133	0.960969	0.109678	8.7617	1.92321e-18	8.448e-17
Coro1c	1355.82	0.958667	0.137232	6.98573	2.83384e-12	6.50354e-11
Dsel	279.123	0.95753	0.147253	6.50261	7.89408e-11	1.4383e-09
Sfn	61.6421	0.957075	0.284276	3.36672	0.000760686	0.00361011
Pkd1	3118.87	0.956539	0.145775	6.56177	5.31734e-11	9.97442e-10
Rcn3	959.719	0.9564	0.253176	3.77762	0.000158337	0.000897872
Parp12	883.699	0.954399	0.118581	8.04851	8.381e-16	2.82326e-14
Dennd2a	423.27	0.953864	0.123301	7.73608	1.02533e-14	3.12717e-13
Elf4	432.066	0.953713	0.115004	8.2929	1.10519e-16	4.16493e-15
Sptlc2	816.177	0.953161	0.101601	9.38139	6.5109e-21	3.55268e-19
Mst1r	125.504	0.951828	0.221898	4.28949	1.79081e-05	0.000125747
Fam177a	512.766	0.951486	0.287883	3.30512	0.000949362	0.00436611
Tenm3	181.735	0.951307	0.187496	5.07375	3.90051e-07	3.85324e-06
Dap	733.401	0.951228	0.223594	4.25427	2.09736e-05	0.000145468
Col5a3	701.917	0.950424	0.242343	3.92182	8.78839e-05	0.000530825
Abcb1b	479.487	0.950388	0.116757	8.13988	3.95657e-16	1.40274e-14
Cma1	86.2152	0.949863	0.304239	3.1221	0.00179567	0.00761635
Ifi35	756.039	0.948267	0.115041	8.24284	1.68174e-16	6.21474e-15
Alpk1	116.224	0.947037	0.214426	4.41661	1.00262e-05	7.43907e-05
Ggt5	423.316	0.946908	0.123713	7.65409	1.94686e-14	5.67352e-13
Gm2a	1007.82	0.946536	0.136689	6.92472	4.36836e-12	9.74763e-11
Bicc1	1174.49	0.946219	0.117004	8.08703	6.1136e-16	2.10688e-14
Elmo1	402.398	0.946174	0.142177	6.65493	2.83443e-11	5.52978e-10
Itpripl2	1642.33	0.945154	0.103662	9.11764	7.67813e-20	3.76768e-18
Nfxl1	238.016	0.945097	0.102594	9.21204	3.1999e-20	1.62212e-18
Itgb3	186.748	0.944806	0.258473	3.65534	0.000256844	0.00138239
Clmp	224.596	0.943937	0.166584	5.66644	1.45792e-08	1.85138e-07
Irak3	256.88	0.942248	0.157602	5.97864	2.25006e-09	3.30151e-08
Rbm3	3746.49	0.942199	0.22849	4.1236	3.73001e-05	0.000245925
Ckap4	960.377	0.940775	0.147178	6.39211	1.63614e-10	2.82855e-09
Pcdhb17	147.376	0.9387	0.169323	5.54384	2.95907e-08	3.5592e-07
Cttnbp2nl	1016.8	0.938077	0.101209	9.26871	1.88418e-20	9.77207e-19
Tgfb3	835.73	0.937316	0.162139	5.78095	7.42779e-09	9.92567e-08
Atp7a	174.089	0.936028	0.228086	4.10384	4.06354e-05	0.000265824
Tnxb	4416.29	0.935997	0.15201	6.15747	7.39145e-10	1.1601e-08
Cst3	19631.7	0.935997	0.264816	3.53452	0.000408511	0.00208973
Grrp1	111.757	0.934014	0.301133	3.10166	0.00192438	0.00807886
Slit3	754.518	0.933634	0.216861	4.30521	1.66826e-05	0.000117773
Rnasel	325.865	0.932415	0.165867	5.62145	1.89366e-08	2.36318e-07
Pdk3	151.724	0.930416	0.293573	3.16928	0.00152815	0.00660735
Zfp992	104.471	0.929584	0.177818	5.22772	1.71609e-07	1.8031e-06
Arpc4	1218.64	0.929064	0.108119	8.59298	8.47402e-18	3.52294e-16
Ulbp1	87.2548	0.929039	0.198021	4.69161	2.7106e-06	2.26006e-05
Rasgrp4	92.0652	0.928727	0.250611	3.70585	0.000210681	0.00116016
Irf1	1217.29	0.926169	0.273491	3.38648	0.000707967	0.00338676
Stk17b	657.379	0.925624	0.160436	5.76944	7.95348e-09	1.05809e-07
Plat	879.194	0.924929	0.138368	6.68458	2.31584e-11	4.57772e-10
Apba1	229.506	0.924051	0.128735	7.17792	7.07804e-13	1.73255e-11
Hmcn2	673.368	0.920238	0.175598	5.24059	1.60068e-07	1.69133e-06
Dpep1	3985.16	0.920199	0.202808	4.5373	5.69788e-06	4.4349e-05
App	6919.81	0.918229	0.119678	7.67249	1.68687e-14	4.97116e-13
Angptl2	4742.88	0.918228	0.124758	7.3601	1.83766e-13	4.83725e-12
Cfl1	4407.24	0.917226	0.157913	5.80844	6.30591e-09	8.55043e-08
Mfsd10	237.062	0.916047	0.22333	4.10177	4.09996e-05	0.000267955
Cyth3	1627.54	0.915897	0.188226	4.86595	1.13911e-06	1.03189e-05
Capn5	167.714	0.915862	0.168432	5.43759	5.40052e-08	6.20379e-07
Tubb2a	1140.63	0.915161	0.183349	4.99136	5.99547e-07	5.72837e-06
Ctsa	5235.06	0.914718	0.13265	6.89574	5.35861e-12	1.17816e-10
Mfsd12	513.4	0.914528	0.164955	5.54412	2.95445e-08	3.55701e-07
Calhm2	168.763	0.914221	0.152867	5.98049	2.22461e-09	3.26645e-08
Msl3l2	42.94	0.91396	0.279452	3.27054	0.00107344	0.00486097
Smoc2	3139.09	0.91358	0.157092	5.81559	6.04221e-09	8.22628e-08
Cdh11	284.605	0.913479	0.222761	4.10071	4.11892e-05	0.000269027
Calhm5	155.306	0.91344	0.247403	3.69211	0.000222401	0.00121512
Pcdhgc3	1157.91	0.911708	0.150333	6.0646	1.32286e-09	1.99841e-08
Mcm6	345.767	0.911291	0.143024	6.37162	1.87043e-10	3.20976e-09
Fam111a	256.749	0.911272	0.192573	4.7321	2.2221e-06	1.89576e-05
Tnfaip3	185.778	0.910605	0.15974	5.70056	1.19417e-08	1.53605e-07
Dcn	25714	0.909968	0.136481	6.66738	2.60415e-11	5.10427e-10
2021-09-05	199.901	0.909627	0.267665	3.39839	0.000677848	0.0032598
Gm11131	59.9839	0.908975	0.273029	3.32923	0.000870871	0.00405227
Bend6	43.7104	0.908261	0.208899	4.34786	1.37475e-05	9.88167e-05
Birc3	381.595	0.90772	0.124187	7.3093	2.68547e-13	6.83702e-12
Ifi203	888.116	0.905738	0.140565	6.44357	1.16698e-10	2.07394e-09
Tspan4	1847.97	0.90528	0.203077	4.45781	8.28019e-06	6.23409e-05
Chst12	218.605	0.90466	0.223455	4.04851	5.15439e-05	0.000329368
Ass1	263.956	0.904435	0.22213	4.07165	4.66814e-05	0.000301422
Gltp	870.753	0.904325	0.152299	5.93782	2.88844e-09	4.17389e-08
Nlgn2	298.97	0.903764	0.205171	4.40494	1.05814e-05	7.80677e-05
Nmral1	111.944	0.903631	0.169109	5.34348	9.11774e-08	1.00549e-06
Stat3	4690.48	0.902569	0.0907748	9.94295	2.70697e-23	1.80061e-21
Zfp995	33.0226	0.90234	0.265615	3.39717	0.000680859	0.00327053
Tyms	82.6107	0.901236	0.260241	3.46308	0.000534027	0.00265216
Adgrd1	383.812	0.90062	0.202013	4.45822	8.26419e-06	6.22429e-05
Enpp6	242.358	0.900089	0.262988	3.42255	0.000620359	0.00301937
Cip2a	62.7746	0.899469	0.216921	4.14652	3.3756e-05	0.000225395
Fam129a	1208.82	0.899287	0.130029	6.91603	4.64488e-12	1.03317e-10
Lmna	3308.1	0.89901	0.234914	3.82697	0.000129732	0.000752361
Slfn5	4087.99	0.898072	0.132546	6.77555	1.23933e-11	2.55085e-10
Ptpre	220.381	0.897715	0.150465	5.96627	2.42734e-09	3.54178e-08
Tns3	1309.75	0.897497	0.120217	7.46566	8.288e-14	2.26118e-12
Fbxw17	119.697	0.89721	0.16869	5.31869	1.04517e-07	1.13728e-06
Arfgap3	505.1	0.895787	0.136413	6.56673	5.14321e-11	9.65643e-10
Tpd52	893.169	0.895566	0.109889	8.1497	3.64838e-16	1.30229e-14
Zyx	2108.7	0.89543	0.193806	4.62025	3.83281e-06	3.10073e-05
Pde1b	115.551	0.894964	0.232786	3.84458	0.00012076	0.000705603
Psmb10	1568.45	0.894633	0.202047	4.42784	9.51806e-06	7.07708e-05
Slc39a11	178.36	0.89443	0.205279	4.35715	1.31769e-05	9.50746e-05
Hectd2os	273.118	0.893861	0.16919	5.28318	1.26963e-07	1.36075e-06
Tmod2	318.588	0.893513	0.155588	5.74281	9.31198e-09	1.22219e-07
B3gnt3	275.529	0.893387	0.196265	4.55193	5.31554e-06	4.16984e-05
Rcc2	733.885	0.892524	0.126626	7.04852	1.80829e-12	4.24766e-11
Zfp36l2	1177.69	0.892409	0.160644	5.55519	2.77316e-08	3.35291e-07
Blvrb	451.034	0.892144	0.241026	3.70145	0.000214372	0.00117677
Flt4	702.37	0.891771	0.138526	6.43759	1.21387e-10	2.15361e-09
Ptgr1	131.465	0.890579	0.218476	4.07633	4.57515e-05	0.000296057
Boc	314.07	0.88929	0.25508	3.48632	0.000489712	0.00245359
Tram2	289.159	0.887012	0.127349	6.96521	3.27922e-12	7.46842e-11
Islr	1497.43	0.886891	0.215274	4.11983	3.79157e-05	0.00024967
Agpat4	193.808	0.886364	0.181037	4.89604	9.77856e-07	8.98641e-06
Dynlt1a	53.3578	0.88598	0.243597	3.63708	0.000275748	0.00147354
Klhl6	317.48	0.885552	0.150293	5.89216	3.81191e-09	5.39668e-08
Ccnd1	1910.28	0.885478	0.15048	5.88438	3.99559e-09	5.64148e-08
Rab27a	175.087	0.884541	0.265395	3.33292	0.000859388	0.00400595
Fmnl2	341.143	0.8843	0.166024	5.32633	1.00215e-07	1.09651e-06
Ccdc8	298.526	0.88402	0.160266	5.51596	3.46876e-08	4.139e-07
Ctla2a	773.835	0.883986	0.223398	3.957	7.58972e-05	0.000466493
Ccdc157	268.995	0.883953	0.118935	7.43224	1.06776e-13	2.88682e-12
Ptprn	246.49	0.883863	0.248773	3.55289	0.000381022	0.00196253
Rhoc	1661.55	0.88272	0.185829	4.75016	2.03254e-06	1.75043e-05
Htra4	130.055	0.882242	0.279417	3.15744	0.00159163	0.0068451
Pcdhb5	42.0336	0.882044	0.226358	3.89667	9.75234e-05	0.0005825
Rtn4	4196.84	0.881541	0.201329	4.37861	1.19437e-05	8.68038e-05
Tmem51	206.813	0.881463	0.217353	4.05544	5.00402e-05	0.000320663
Adam15	2153.21	0.88076	0.154204	5.71165	1.11883e-08	1.44619e-07
Nradd	52.4707	0.880466	0.218956	4.02119	5.79042e-05	0.000366214
Lig1	170.092	0.880361	0.15267	5.76641	8.09768e-09	1.07591e-07
Uck2	1308.51	0.880306	0.158139	5.56666	2.5967e-08	3.15547e-07
Glis2	434.729	0.880281	0.169266	5.20057	1.9868e-07	2.067e-06
Hist1h1c	2910.08	0.879675	0.173934	5.05752	4.24741e-07	4.16259e-06
Vasn	593.249	0.879643	0.227666	3.86374	0.000111663	0.000658139
Ccm2	647.887	0.879482	0.129721	6.77981	1.20333e-11	2.48163e-10
Tapbpl	389.321	0.878923	0.181238	4.84954	1.23745e-06	1.11042e-05
Eef1a1	46319.5	0.878442	0.190895	4.60169	4.19069e-06	3.35784e-05
Pag1	191.115	0.877748	0.158721	5.53012	3.20012e-08	3.83375e-07
Sema4a	213.978	0.876709	0.210587	4.16316	3.13873e-05	0.000211262
Hivep3_4_+_2	123.965	0.876205	0.202008	4.33748	1.44123e-05	0.00010296
Ptgir	230.82	0.875927	0.161344	5.42893	5.6692e-08	6.49462e-07
Adgrg6	93.6521	0.875361	0.282247	3.1014	0.0019261	0.00808443
Map3k14	267.745	0.873778	0.129131	6.76662	1.31829e-11	2.70011e-10
Galnt16	298.439	0.873517	0.217169	4.02229	5.76354e-05	0.000365065
B4galt1	3293.78	0.873431	0.113977	7.6632	1.81359e-14	5.29988e-13
Slco2a1	275.762	0.87305	0.247285	3.53054	0.000414717	0.0021158
Stx11	89.2128	0.872659	0.224324	3.89018	0.000100171	0.000597631
Pcdh9	58.9791	0.87211	0.25257	3.45295	0.000554498	0.00274019
Cenpn	25.6339	0.871438	0.287244	3.03379	0.00241502	0.00982882
Mis18a	97.3001	0.871386	0.216822	4.01891	5.8469e-05	0.000369118
Pgm1	193.004	0.871241	0.158681	5.49051	4.00782e-08	4.72571e-07
Naaa	556.954	0.870978	0.130205	6.6893	2.24239e-11	4.44512e-10
Dlg2	115.166	0.870805	0.201061	4.33104	1.48409e-05	0.000105697
Cpa3	63.943	0.869566	0.27462	3.16643	0.00154322	0.00666841
Lrrn4cl	325.06	0.869356	0.147999	5.87406	4.25259e-09	5.95778e-08
2021-09-01	88.1182	0.869089	0.269277	3.22749	0.0012488	0.00554131
Qsox1	1815.85	0.868721	0.170445	5.09679	3.45453e-07	3.44025e-06
Kirrel	594.876	0.867874	0.11869	7.31213	2.62939e-13	6.72693e-12
Relt	116.924	0.86773	0.26836	3.23346	0.00122303	0.00544309
AI506816	729.717	0.86753	0.145884	5.9467	2.73604e-09	3.97561e-08
Csk	736.567	0.86662	0.121342	7.14197	9.2003e-13	2.23118e-11
Elovl1	692.44	0.866121	0.150365	5.76013	8.40517e-09	1.10973e-07
Tgm2	11844.5	0.865935	0.150206	5.76497	8.16737e-09	1.08354e-07
Naalad2	523.401	0.865699	0.0989959	8.7448	2.2342e-18	9.73249e-17
Slc6a6	5410.5	0.864788	0.164547	5.25558	1.47559e-07	1.56626e-06
Dbnl	1088.67	0.864693	0.0959686	9.01017	2.05744e-19	9.7533e-18
[truncated: 3,168 more rows]

## Sheet: DKO_v_DKO_Ezetimibe.GO
Supplemental Table 1. Identification of differentially expressed (DE) genes in DKO vehicle treated samples relative to DKO ezetimibe treated and TKO cardiac tissue samples. GO.ID - Gene Ontology ID, Term - GO.ID Term, Annotated - number of annotated genes for the GO.ID, Significant - number of genes significantly enriched within the GO.ID, Expected - the expected number of enriched genes within t…
	GO.ID	Term	Annotated	Significant	Expected	classicFisher	classicKS	elimKS	up_untreated	up_ezetimibe
1	GO:0006952	defense response	1237	667	392.12	< 1e-30	< 1e-30	0.25785	593	74
2	GO:0002376	immune system process	2102	1009	666.33	< 1e-30	< 1e-30	0.13708	880	129
3	GO:0006955	immune response	1221	651	387.05	< 1e-30	< 1e-30	0.05087	589	62
4	GO:0002682	regulation of immune system process	1222	610	387.37	< 1e-30	< 1e-30	0.01229	537	73
5	GO:0044281	small molecule metabolic process	1558	739	493.88	< 1e-30	< 1e-30	0.27401	350	389
6	GO:0002252	immune effector process	681	382	215.87	< 1e-30	< 1e-30	0.18452	345	37
7	GO:0006954	inflammatory response	610	350	193.37	< 1e-30	< 1e-30	1e-14	314	36
8	GO:0045087	innate immune response	631	359	200.02	< 1e-30	< 1e-30	2e-16	330	29
9	GO:0006950	response to stress	3122	1297	989.66	< 1e-30	< 1e-30	0.06046	994	303
10	GO:0001816	cytokine production	688	377	218.09	< 1e-30	< 1e-30	0.02743	336	41
11	GO:0009605	response to external stimulus	1891	848	599.44	< 1e-30	< 1e-30	0.26538	705	143
12	GO:0002684	positive regulation of immune system pro...	873	448	276.74	< 1e-30	< 1e-30	0.07568	399	49
13	GO:0001817	regulation of cytokine production	619	342	196.22	< 1e-30	< 1e-30	0.08891	306	36
14	GO:0001775	cell activation	892	454	282.76	< 1e-30	< 1e-30	0.39642	411	43
15	GO:0050900	leukocyte migration	313	203	99.22	< 1e-30	< 1e-30	0.0012	187	16
16	GO:0050776	regulation of immune response	712	377	225.7	< 1e-30	< 1e-30	0.02266	335	42
17	GO:0009987	cellular process	12114	4124	3840.09	< 1e-30	3.3e-30	0.38346	2562	1562
18	GO:0034097	response to cytokine	742	386	235.21	< 1e-30	< 1e-30	0.0004	329	57
19	GO:0045321	leukocyte activation	799	407	253.28	< 1e-30	6.1e-29	0.5498	368	39
20	GO:0009607	response to biotic stimulus	803	408	254.55	< 1e-30	< 1e-30	0.38632	360	48
21	GO:0043207	response to external biotic stimulus	774	395	245.35	2e-30	< 1e-30	0.69857	352	43
22	GO:0051707	response to other organism	774	395	245.35	2e-30	< 1e-30	0.69857	352	43
23	GO:0001819	positive regulation of cytokine producti...	405	235	128.38	1.9e-28	3.5e-27	0.07178	213	22
24	GO:1901564	organonitrogen compound metabolic proces...	5372	2009	1702.9	2.7e-28	1.4e-25	0.25541	1206	803
25	GO:0031347	regulation of defense response	583	310	184.81	6.6e-28	2.2e-27	0.03111	275	35
26	GO:0042221	response to chemical	3203	1273	1015.34	1.9e-27	2.3e-25	0.32332	966	307
27	GO:0017144	drug metabolic process	611	318	193.68	1.8e-26	1.6e-25	0.0012	152	166
28	GO:0019752	carboxylic acid metabolic process	806	394	255.5	1.5e-25	1.1e-26	0.01489	178	216
29	GO:0043436	oxoacid metabolic process	839	406	265.96	3.3e-25	7.6e-27	0.00674	188	218
30	GO:0006082	organic acid metabolic process	857	413	271.67	3.4e-25	8.7e-27	0.61025	193	220
31	GO:0050896	response to stimulus	6700	2422	2123.87	4.1e-25	1.8e-22	0.86092	1795	627
32	GO:0050663	cytokine secretion	220	144	69.74	4.7e-25	2e-23	0.00027	131	13
33	GO:0070887	cellular response to chemical stimulus	2389	976	757.3	6.8e-25	6.9e-23	0.31063	762	214
34	GO:0002274	myeloid leukocyte activation	196	132	62.13	7.8e-25	1.4e-25	0.10945	122	10
35	GO:0097529	myeloid leukocyte migration	186	127	58.96	8.6e-25	1.7e-24	0.04517	117	10
36	GO:0098542	defense response to other organism	416	232	131.87	8.6e-25	1e-27	0.69389	210	22
37	GO:0071345	cellular response to cytokine stimulus	649	329	205.73	8.8e-25	1.5e-23	0.0987	276	53
38	GO:0032101	regulation of response to external stimu...	707	351	224.12	2.6e-24	2.1e-23	0.19184	307	44
39	GO:0002697	regulation of immune effector process	361	207	114.44	2.8e-24	3.6e-22	0.24575	184	23
40	GO:0060326	cell chemotaxis	264	163	83.69	4.7e-24	3.4e-23	0.0002	146	17
41	GO:0048584	positive regulation of response to stimu...	1950	815	618.14	6.9e-24	4.5e-24	0.25406	667	148
42	GO:0030595	leukocyte chemotaxis	194	129	61.5	1.6e-23	1.6e-22	0.01333	117	12
43	GO:0032675	regulation of interleukin-6 production	141	101	44.7	1.8e-22	8.3e-22	0.06024	93	8
44	GO:0032635	interleukin-6 production	149	105	47.23	2.1e-22	2.3e-21	0.0594	96	9
45	GO:0010033	response to organic substance	2355	951	746.52	2.9e-22	3.7e-21	0.37996	746	205
46	GO:0002685	regulation of leukocyte migration	190	125	60.23	3.3e-22	2e-21	0.01052	114	11
47	GO:0050707	regulation of cytokine secretion	190	125	60.23	3.3e-22	4.1e-21	0.03291	113	12
48	GO:0050865	regulation of cell activation	551	282	174.66	3.8e-22	8.9e-21	0.75053	253	29
49	GO:0042110	T cell activation	439	235	139.16	7e-22	8.8e-20	0.00491	215	20
50	GO:0002683	negative regulation of immune system pro...	429	230	135.99	1.5e-21	1.1e-19	0.10073	198	32

## Sheet: DKO_vs_TKO.GO
Supplemental Table 1. Identification of differentially expressed (DE) genes in DKO vehicle treated samples relative to DKO ezetimibe treated and TKO cardiac tissue samples. GO.ID - Gene Ontology ID, Term - GO.ID Term, Annotated - number of annotated genes for the GO.ID, Significant - number of genes significantly enriched within the GO.ID, Expected - the expected number of enriched genes within t…
	GO.ID	Term	Annotated	Significant	Expected	classicFisher	classicKS	elimKS	up_DKO	up_TKO
1	GO:0002376	immune system process	2120	980	622.7	< 1e-30	< 1e-30	0.04075	838	142
2	GO:0006952	defense response	1248	641	366.57	< 1e-30	< 1e-30	0.16369	564	77
3	GO:0006955	immune response	1238	626	363.63	< 1e-30	< 1e-30	0.00296	560	66
4	GO:0002682	regulation of immune system process	1231	587	361.58	< 1e-30	< 1e-30	0.06409	510	77
5	GO:0006950	response to stress	3143	1243	923.18	< 1e-30	< 1e-30	0.00904	949	294
6	GO:0045087	innate immune response	639	350	187.69	< 1e-30	< 1e-30	1.1e-12	318	32
7	GO:0006954	inflammatory response	613	336	180.05	< 1e-30	< 1e-30	1.1e-16	297	39
8	GO:0009605	response to external stimulus	1915	816	562.49	< 1e-30	< 1e-30	0.13063	663	153
9	GO:0002252	immune effector process	690	362	202.67	< 1e-30	< 1e-30	0.17486	324	38
10	GO:0002684	positive regulation of immune system pro...	882	433	259.07	< 1e-30	< 1e-30	0.23176	383	50
11	GO:0001775	cell activation	901	438	264.65	< 1e-30	< 1e-30	0.07912	394	44
12	GO:0009987	cellular process	12214	3879	3587.57	< 1e-30	2.8e-29	0.00208	2379	1500
13	GO:0001816	cytokine production	690	353	202.67	< 1e-30	< 1e-30	0.03239	312	41
14	GO:0050900	leukocyte migration	313	195	91.94	< 1e-30	< 1e-30	0.00738	179	16
15	GO:0045321	leukocyte activation	806	393	236.74	< 1e-30	2.9e-30	0.49532	353	40
16	GO:0001817	regulation of cytokine production	620	320	182.11	< 1e-30	< 1e-30	0.09307	283	37
17	GO:0009607	response to biotic stimulus	816	396	239.68	< 1e-30	6.5e-29	0.11522	345	51
18	GO:0043207	response to external biotic stimulus	786	384	230.87	< 1e-30	1.5e-28	0.06502	338	46
19	GO:0051707	response to other organism	786	384	230.87	< 1e-30	1.5e-28	0.06502	338	46
20	GO:0044281	small molecule metabolic process	1566	665	459.98	< 1e-30	2.1e-30	0.0976	293	372
21	GO:0031347	regulation of defense response	584	303	171.54	< 1e-30	7.9e-29	0.379	262	41
22	GO:0006796	phosphate-containing compound metabolic ...	2659	1029	781.02	5.7e-30	1.6e-26	0.0262	644	385
23	GO:0006793	phosphorus metabolic process	2679	1034	786.89	1.3e-29	2.1e-26	0.02783	648	386
24	GO:0050776	regulation of immune response	721	352	211.78	2e-29	4e-26	0.0713	312	40
25	GO:0050896	response to stimulus	6759	2302	1985.29	6.3e-29	6.5e-24	0.92066	1685	617
26	GO:0001819	positive regulation of cytokine producti...	406	222	119.25	4e-27	6.6e-26	0.10295	197	25
27	GO:0016477	cell migration	1319	563	387.42	4.4e-27	8.4e-24	0.0884	476	87
28	GO:0034097	response to cytokine	746	355	219.12	5.1e-27	3.1e-24	0.08792	306	49
29	GO:0060326	cell chemotaxis	264	161	77.54	6.8e-27	1.1e-24	2.5e-05	142	19
30	GO:0048584	positive regulation of response to stimu...	1967	781	577.76	6.1e-26	4.4e-22	0.34847	625	156
31	GO:1901564	organonitrogen compound metabolic proces...	5403	1872	1587	1.5e-25	2.6e-22	0.56787	1099	773
32	GO:0042221	response to chemical	3224	1191	946.97	1.5e-25	7.1e-23	0.40529	889	302
33	GO:0032101	regulation of response to external stimu...	713	338	209.43	2.2e-25	4.8e-25	0.27366	285	53
34	GO:0070887	cellular response to chemical stimulus	2400	921	704.94	4.7e-25	1.2e-22	0.53664	703	218
35	GO:0002274	myeloid leukocyte activation	196	127	57.57	6.2e-25	3.5e-24	0.02046	118	9
36	GO:0071345	cellular response to cytokine stimulus	651	312	191.22	1.9e-24	8.4e-22	0.18782	264	48
37	GO:0048583	regulation of response to stimulus	3398	1240	998.08	2.7e-24	3.4e-20	0.81583	941	299
38	GO:0097529	myeloid leukocyte migration	186	121	54.63	4.8e-24	5.6e-23	0.52912	110	11
39	GO:0098542	defense response to other organism	425	223	124.83	4.9e-24	4.9e-21	0.05123	200	23
40	GO:0010033	response to organic substance	2366	900	694.96	5.1e-23	2.7e-21	0.12745	696	204
41	GO:0042330	taxis	518	257	152.15	6.3e-23	4.3e-21	0.07363	215	42
42	GO:0048870	cell motility	1430	585	420.03	1e-22	6.4e-20	0.25673	491	94
43	GO:0051674	localization of cell	1430	585	420.03	1e-22	6.4e-20	0.25673	491	94
44	GO:0006935	chemotaxis	515	255	151.27	1.3e-22	9.2e-21	0.10642	213	42
45	GO:0046649	lymphocyte activation	668	313	196.21	1.5e-22	2.8e-20	0.58877	280	33
46	GO:0050865	regulation of cell activation	560	272	164.49	1.8e-22	4.4e-20	0.78036	240	32
47	GO:0030595	leukocyte chemotaxis	194	122	56.98	2.5e-22	2.4e-21	0.17216	109	13
48	GO:0002685	regulation of leukocyte migration	190	120	55.81	3.2e-22	1.1e-21	0.00096	111	9
49	GO:0016310	phosphorylation	1964	763	576.88	3.8e-22	9.3e-20	0.14996	523	240
50	GO:0022610	biological adhesion	1210	506	355.41	5.5e-22	1.7e-20	1	445	61
